# Supplementary material for: Propyl 2-(4-methyl­benzene­sulfonamido)­benzoate
Source: Acta Crystallogr Sect E Struct Rep Online. 2012 Apr 13;68(Pt 5):o1388. doi: 10.1107/S1600536812015528 (PMC3344515; doi:10.1107/S1600536812015528)
Supplement: Supplementary file 1 [file e-68-o1388-sup1.cif]

##############################################################################
#                                                                            #
# This CIF contains the data in a paper accepted for publication in          #
# Acta Crystallographica Section E. It conforms to the requirements of       #
# Notes for Authors for Acta Crystallographica Section E, and has been       #
# peer reviewed under the auspices of the IUCr Commission on Journals.       #
#                                                                            #
# Full details of the Crystallographic Information File format               #
# are given in the paper "The Crystallographic Information File (CIF):       #
# a New Standard Archive File for Crystallography" by S. R. Hall, F. H.      #
# Allen and I. D. Brown [Acta Cryst. (1991), A47, 655-685].                  #
#                                                                            #
# The current version of the core CIF dictionary is obtainable from          #
# ftp://ftp.iucr.org/pub/cif_core.dic.                                       #
#                                                                            #
# Software is freely available for graphical display of the structure(s)     #
# in this CIF. For information consult the CIF software page                 #
# http://www.iucr.org/resources/cif/software.                                #
#                                                                            #
# This file may be used for bona fide research purposes within the           #
# scientific community so long as proper attribution is given to the journal # 
# article from which it was obtained.                                        #
#                                                                            #
##############################################################################
data_global
_audit_creation_method     'PLATON <TABLE ACC> option'
_journal_date_recd_electronic     2012-04-09
_journal_date_accepted     2012-04-10
_journal_name_full     'Acta Crystallographica, Section E'
_journal_year     2012
_journal_volume     68
_journal_issue      5
_journal_page_first     o1388
_journal_page_last     o1388
_journal_paper_category     QO
_journal_paper_doi     10.1107/S1600536812015528
_journal_coeditor_code     HG5208
_publ_contact_author_name
;
Mehmet Akkurt
;
_publ_contact_author_address
; Department of Physics,
  Faculty of Sciences,
  Erciyes University,
  38039 Kayseri,
  Turkey
;
_publ_contact_author_email     akkurt@erciyes.edu.tr
_publ_contact_author_fax     '+90-352-4374933'
_publ_contact_author_phone     '+90-352-4374901 extra 33106'
_publ_section_title
;
Propyl 2-(4-methylbenzenesulfonamido)benzoate
;
loop_
    _publ_author_name
    _publ_author_footnote
    _publ_author_address
    'Ghulam Mustafa' .
;
Department of Chemistry,
GC University,
Lahore 54000,
Pakistan
;
    'Tahir Muhmood' .
;
Department of Chemistry,
GC University,
Lahore 54000,
Pakistan
;
    'Islam Ullah Khan' .
;
Department of Chemistry,
GC University,
Lahore 54000,
Pakistan
;
    'Mehmet Akkurt' .
;
  Department of Physics,
  Faculty of Sciences,
  Erciyes University,
  38039 Kayseri,
  Turkey
;
data_I
_chemical_name_systematic
;
Propyl 2-(4-methylbenzenesulfonamido)benzoate
;
_chemical_name_common     ?
_chemical_formula_moiety     'C17 H19 N O4 S'
_chemical_formula_sum     'C17 H19 N O4 S'
_chemical_formula_structural     ?
_chemical_formula_iupac     'C17 H19 N O4 S'
_chemical_formula_weight     333.40
_chemical_melting_point     ?
_symmetry_cell_setting     monoclinic
_symmetry_space_group_name_H-M     'P 21/c'
_symmetry_space_group_name_Hall     '-P 2ybc'
loop_
    _symmetry_equiv_pos_site_id
    _symmetry_equiv_pos_as_xyz
    1 x,y,z
    2 -x,1/2+y,1/2-z
    3 -x,-y,-z
    4 x,1/2-y,1/2+z
_cell_length_a     16.206(5)
_cell_length_b     8.513(2)
_cell_length_c     12.021(3)
_cell_angle_alpha     90
_cell_angle_beta     92.352(2)
_cell_angle_gamma     90
_cell_volume     1657.0(8)
_cell_formula_units_Z     4
_cell_measurement_reflns_used     4265
_cell_measurement_theta_min     2.52
_cell_measurement_theta_max     23.65
_cell_measurement_temperature     296(2)
_cell_special_details
;
;
_exptl_crystal_description     needle
_exptl_crystal_colour     'dark brown'
_exptl_crystal_size_max     0.34
_exptl_crystal_size_mid     0.22
_exptl_crystal_size_min     0.21
_exptl_crystal_size_rad     ?
_exptl_crystal_density_diffrn     1.337
_exptl_crystal_density_meas     ?
_exptl_crystal_density_method     'Not Measured'
_exptl_crystal_F_000     704
_exptl_absorpt_coefficient_mu     0.215
_exptl_absorpt_correction_type     none
_exptl_absorpt_process_details     ?
_exptl_absorpt_correction_T_min     ?
_exptl_absorpt_correction_T_max     ?
_exptl_special_details
;
;
_diffrn_ambient_temperature     296(2)
_diffrn_radiation_type     'MoK\a'
_diffrn_radiation_wavelength     0.71073
_diffrn_radiation_source     'sealed tube'
_diffrn_radiation_monochromator     'graphite'
_diffrn_measurement_device_type     'Bruker APEXII CCD'
_diffrn_measurement_method     '\f and \w scans'
_diffrn_detector_area_resol_mean     ?
_diffrn_reflns_number     15110
_diffrn_reflns_av_R_equivalents     0.0709
_diffrn_reflns_av_sigmaI/netI     0.0544
_diffrn_reflns_theta_min     2.52
_diffrn_reflns_theta_max     28.28
_diffrn_reflns_theta_full     28.28
_diffrn_measured_fraction_theta_max     0.983
_diffrn_measured_fraction_theta_full     0.983
_diffrn_reflns_limit_h_min     -21
_diffrn_reflns_limit_h_max     21
_diffrn_reflns_limit_k_min     -11
_diffrn_reflns_limit_k_max     9
_diffrn_reflns_limit_l_min     -16
_diffrn_reflns_limit_l_max     16
_diffrn_reflns_reduction_process
;
;
_diffrn_standards_number     0
_diffrn_standards_interval_count     ?
_diffrn_standards_decay_%     ?
_refine_special_details
;
Refinement on <i>F</i>^2^ for ALL reflections except those flagged by the user
for potential systematic errors. Weighted <i>R</i>-factors <i>wR</i> and all
goodnesses of fit <i>S</i> are based on <i>F</i>^2^, conventional
<i>R</i>-factors <i>R</i> are based on <i>F</i>, with <i>F</i> set to zero for
negative <i>F</i>^2^. The observed criterion of <i>F</i>^2^ > \s(<i>F</i>^2^)
is used only for calculating -<i>R</i>-factor-obs <i>etc</i>. and is not
relevant to the choice of reflections for refinement. <i>R</i>-factors based
on <i>F</i>^2^ are statistically about twice as large as those based on
<i>F</i>, and <i>R</i>-factors based on ALL data will be even larger.
;
_reflns_number_total     4039
_reflns_number_gt     2343
_reflns_threshold_expression     I>2\s(I)
_refine_ls_structure_factor_coef     Fsqd
_refine_ls_matrix_type     full
_refine_ls_R_factor_all     0.0943
_refine_ls_R_factor_gt     0.0564
_refine_ls_wR_factor_gt     0.1569
_refine_ls_wR_factor_ref     0.1782
_refine_ls_goodness_of_fit_ref     0.954
_refine_ls_restrained_S_all     0.983
_refine_ls_number_reflns     4039
_refine_ls_number_parameters     209
_refine_ls_number_restraints     4
_refine_ls_number_constraints     ?
_refine_ls_hydrogen_treatment     constr
_refine_ls_weighting_scheme     calc
_refine_ls_weighting_details
                 'calc w=1/[\s^2^(Fo^2^)+(0.1068P)^2^] where P=(Fo^2^+2Fc^2^)/3'
_atom_sites_solution_hydrogens     geom
_atom_sites_solution_primary     direct
_atom_sites_solution_secondary     difmap
_refine_ls_shift/su_max     0.000
_refine_ls_shift/su_mean     0.000
_refine_diff_density_max     0.409
_refine_diff_density_min     -0.373
_refine_ls_extinction_method     'none'
loop_
    _atom_type_symbol
    _atom_type_description
    _atom_type_scat_dispersion_real
    _atom_type_scat_dispersion_imag
    _atom_type_scat_source
    C C 0.0033 0.0016 ' International Tables Vol C Tables 4.2.6.8 and 6.1.1.4'
    H H 0.0000 0.0000 ' International Tables Vol C Tables 4.2.6.8 and 6.1.1.4'
    N N 0.0061 0.0033 ' International Tables Vol C Tables 4.2.6.8 and 6.1.1.4'
    O O 0.0106 0.0060 ' International Tables Vol C Tables 4.2.6.8 and 6.1.1.4'
    S S 0.1246 0.1234 ' International Tables Vol C Tables 4.2.6.8 and 6.1.1.4'
_computing_data_collection     'APEX2 (Bruker, 2007)'
_computing_cell_refinement     'SAINT (Bruker, 2007)'
_computing_data_reduction     'SAINT (Bruker, 2007)'
_computing_structure_solution     'SIR97 (Altomare <i>et al.</i>, 1999)'
_computing_structure_refinement     'SHELXL97 (Sheldrick, 2008)'
_computing_molecular_graphics
                  'ORTEP-3 for Windows (Farrugia, 1997) and PLATON (Spek, 2009)'
_computing_publication_material
                                'WinGX (Farrugia, 1999) and PLATON (Spek, 2009)'
loop_
    _atom_site_type_symbol
    _atom_site_label
    _atom_site_fract_x
    _atom_site_fract_y
    _atom_site_fract_z
    _atom_site_U_iso_or_equiv
    _atom_site_thermal_displace_type
    _atom_site_calc_flag
    _atom_site_refinement_flags
    _atom_site_occupancy
    _atom_site_disorder_assembly
    _atom_site_disorder_group
    S S1 0.80026(4) 0.16805(7) 0.29221(4) 0.0584(2) Uani d . 1.000 . .
    O O1 0.77925(11) 0.32859(19) 0.31033(16) 0.0767(7) Uani d . 1.000 . .
    O O2 0.81365(11) 0.06631(19) 0.38522(12) 0.0750(7) Uani d . 1.000 . .
    O O3 0.64329(12) 0.1994(2) 0.03046(17) 0.0869(8) Uani d . 1.000 . .
    O O4 0.59833(12) 0.0193(2) -0.09050(17) 0.0942(8) Uani d . 1.000 B .
    N N1 0.72438(11) 0.1015(2) 0.21272(16) 0.0630(7) Uani d . 1.000 . .
    C C1 1.10575(19) 0.1688(4) 0.0220(3) 0.1018(14) Uani d . 1.000 . .
    C C2 1.02933(15) 0.1638(3) 0.0893(2) 0.0667(9) Uani d . 1.000 . .
    C C3 0.96043(17) 0.2539(3) 0.0577(2) 0.0722(10) Uani d . 1.000 . .
    C C4 0.89084(15) 0.2530(3) 0.11718(18) 0.0622(8) Uani d . 1.000 . .
    C C5 0.88847(13) 0.1625(2) 0.21260(16) 0.0501(7) Uani d . 1.000 . .
    C C6 0.95491(14) 0.0702(3) 0.24444(18) 0.0606(8) Uani d . 1.000 . .
    C C7 1.02450(15) 0.0731(3) 0.1834(2) 0.0718(9) Uani d . 1.000 . .
    C C8 0.71875(13) -0.0507(2) 0.16566(19) 0.0558(7) Uani d . 1.000 . .
    C C9 0.75079(16) -0.1809(3) 0.2218(2) 0.0696(9) Uani d . 1.000 . .
    C C10 0.74210(19) -0.3271(3) 0.1755(3) 0.0821(11) Uani d . 1.000 . .
    C C11 0.70270(19) -0.3495(3) 0.0752(3) 0.0795(11) Uani d . 1.000 . .
    C C12 0.66964(16) -0.2228(3) 0.0188(2) 0.0763(10) Uani d . 1.000 . .
    C C13 0.67714(13) -0.0703(3) 0.0631(2) 0.0594(8) Uani d . 1.000 . .
    C C14 0.63951(15) 0.0624(4) 0.0015(2) 0.0691(10) Uani d . 1.000 . .
    C C15 0.5563(2) 0.1421(5) -0.1561(3) 0.1144(14) Uani d D 1.000 . .
    C C16A 0.5014(6) 0.0493(10) -0.2409(6) 0.1144(14) Uani d DP 0.536(7) B 1
    C C17A 0.4972(7) 0.070(2) -0.3449(9) 0.131(4) Uani d DP 0.536(7) B 1
    C C16B 0.5434(6) 0.0897(12) -0.2659(7) 0.1144(14) Uani d DP 0.464(7) B 2
    C C17B 0.4682(7) 0.077(3) -0.3096(12) 0.131(4) Uani d DP 0.464(7) B 2
    H H1 0.68400 0.16460 0.19800 0.0760 Uiso c R 1.000 . .
    H H7 1.06970 0.01200 0.20630 0.0860 Uiso c R 1.000 . .
    H H5 0.84520 0.31260 0.09390 0.0750 Uiso c R 1.000 . .
    H H6 0.96210 0.31630 -0.00570 0.0870 Uiso c R 1.000 . .
    H H11 0.69810 -0.44980 0.04490 0.0950 Uiso c R 1.000 . .
    H H12 0.77820 -0.16880 0.29080 0.0830 Uiso c R 1.000 . .
    H H13 0.64190 -0.23790 -0.04960 0.0920 Uiso c R 1.000 . .
    H H14A 1.09050 0.15610 -0.05550 0.1530 Uiso c R 1.000 . .
    H H14B 1.14240 0.08550 0.04550 0.1530 Uiso c R 1.000 . .
    H H14C 1.13300 0.26800 0.03320 0.1530 Uiso c R 1.000 . .
    H H15A 0.59570 0.20750 -0.19340 0.1370 Uiso c R 1.000 A 1
    H H15B 0.52310 0.20800 -0.10950 0.1370 Uiso c R 1.000 A 1
    H H16A 0.51600 -0.06020 -0.22990 0.1370 Uiso c RP 0.536(7) B 1
    H H16B 0.44540 0.06040 -0.21660 0.1370 Uiso c RP 0.536(7) B 1
    H H17A 0.44610 0.02730 -0.37500 0.1970 Uiso c RP 0.536(7) B 1
    H H17B 0.54260 0.01780 -0.37790 0.1970 Uiso c RP 0.536(7) B 1
    H H17C 0.49940 0.18030 -0.36090 0.1970 Uiso c RP 0.536(7) B 1
    H H8 0.95270 0.00630 0.30700 0.0730 Uiso c R 1.000 . .
    H H10 0.76380 -0.41340 0.21400 0.0980 Uiso c R 1.000 . .
    H H16C 0.57360 0.15980 -0.31310 0.1370 Uiso c RP 0.464(7) B 2
    H H16D 0.56910 -0.01290 -0.27080 0.1370 Uiso c RP 0.464(7) B 2
    H H17D 0.46750 0.00200 -0.36910 0.1970 Uiso c RP 0.464(7) B 2
    H H17E 0.45030 0.17760 -0.33810 0.1970 Uiso c RP 0.464(7) B 2
    H H17F 0.43160 0.04330 -0.25350 0.1970 Uiso c RP 0.464(7) B 2
loop_
    _atom_site_aniso_label
    _atom_site_aniso_U_11
    _atom_site_aniso_U_22
    _atom_site_aniso_U_33
    _atom_site_aniso_U_12
    _atom_site_aniso_U_13
    _atom_site_aniso_U_23
    S1 0.0714(4) 0.0507(4) 0.0533(3) -0.0016(3) 0.0056(3) -0.0040(2)
    O1 0.0920(13) 0.0510(11) 0.0879(12) 0.0020(8) 0.0141(10) -0.0185(8)
    O2 0.1016(13) 0.0742(12) 0.0496(9) -0.0102(9) 0.0074(9) 0.0070(8)
    O3 0.0933(14) 0.0751(14) 0.0913(13) 0.0160(10) -0.0083(11) 0.0078(11)
    O4 0.0951(14) 0.1008(16) 0.0846(12) -0.0095(11) -0.0226(11) 0.0158(11)
    N1 0.0598(11) 0.0503(12) 0.0785(13) 0.0065(9) -0.0010(9) -0.0059(10)
    C1 0.0773(19) 0.131(3) 0.099(2) -0.0341(17) 0.0251(17) -0.043(2)
    C2 0.0646(15) 0.0729(17) 0.0628(14) -0.0159(12) 0.0046(11) -0.0227(13)
    C3 0.0886(19) 0.0786(18) 0.0495(12) -0.0142(14) 0.0033(12) 0.0045(12)
    C4 0.0723(15) 0.0624(15) 0.0515(12) 0.0043(11) -0.0038(11) 0.0084(10)
    C5 0.0618(12) 0.0434(12) 0.0444(10) -0.0025(9) -0.0060(9) -0.0020(8)
    C6 0.0729(15) 0.0562(14) 0.0519(12) 0.0057(11) -0.0061(11) 0.0017(10)
    C7 0.0651(15) 0.0727(18) 0.0768(16) 0.0088(12) -0.0077(13) -0.0115(13)
    C8 0.0532(12) 0.0477(13) 0.0668(13) -0.0045(10) 0.0077(10) -0.0013(10)
    C9 0.0758(16) 0.0529(15) 0.0792(16) -0.0033(12) -0.0070(13) 0.0034(12)
    C10 0.0897(19) 0.0503(16) 0.106(2) 0.0007(13) 0.0017(17) 0.0060(14)
    C11 0.0877(19) 0.0483(16) 0.103(2) -0.0054(13) 0.0099(16) -0.0103(14)
    C12 0.0714(17) 0.0787(19) 0.0791(17) -0.0157(14) 0.0054(13) -0.0180(15)
    C13 0.0514(12) 0.0585(15) 0.0687(14) -0.0042(10) 0.0088(10) -0.0021(11)
    C14 0.0604(14) 0.0755(19) 0.0714(16) -0.0047(13) 0.0026(12) 0.0028(13)
    C15 0.092(2) 0.142(3) 0.107(2) -0.0034(17) -0.0213(17) 0.043(2)
    C16A 0.092(2) 0.142(3) 0.107(2) -0.0034(17) -0.0213(17) 0.043(2)
    C17A 0.090(7) 0.188(6) 0.116(7) -0.010(7) 0.012(4) 0.050(7)
    C16B 0.092(2) 0.142(3) 0.107(2) -0.0034(17) -0.0213(17) 0.043(2)
    C17B 0.090(7) 0.188(6) 0.116(7) -0.010(7) 0.012(4) 0.050(7)
_geom_special_details
;
Bond distances, angles <i>etc</i>. have been calculated using the rounded
fractional coordinates. All su's are estimated from the variances of the
(full) variance-covariance matrix. The cell e.s.d.'s are taken into account in
the estimation of distances, angles and torsion angles
;
loop_
    _geom_bond_atom_site_label_1
    _geom_bond_atom_site_label_2
    _geom_bond_site_symmetry_1
    _geom_bond_site_symmetry_2
    _geom_bond_distance
    _geom_bond_publ_flag
    S1 O1 . . 1.4273(18) no
    S1 O2 . . 1.4239(17) no
    S1 N1 . . 1.628(2) no
    S1 C5 . . 1.753(2) no
    O3 C14 . . 1.218(4) no
    O4 C14 . . 1.320(3) no
    O4 C15 . . 1.461(4) no
    N1 C8 . . 1.415(3) no
    N1 H1 . . 0.8600 no
    C1 C2 . . 1.507(4) no
    C2 C3 . . 1.395(4) no
    C2 C7 . . 1.375(3) no
    C3 C4 . . 1.360(4) no
    C4 C5 . . 1.384(3) no
    C5 C6 . . 1.375(3) no
    C6 C7 . . 1.371(3) no
    C8 C9 . . 1.387(3) no
    C8 C13 . . 1.391(3) no
    C9 C10 . . 1.368(4) no
    C10 C11 . . 1.355(5) no
    C11 C12 . . 1.371(4) no
    C12 C13 . . 1.407(4) no
    C13 C14 . . 1.470(4) no
    C15 C16A . . 1.543(9) no
    C15 C16B . . 1.401(9) no
    C16A C17A . . 1.262(13) no
    C16B C17B . . 1.312(15) no
    C1 H14A . . 0.9600 no
    C1 H14B . . 0.9600 no
    C1 H14C . . 0.9600 no
    C3 H6 . . 0.9300 no
    C4 H5 . . 0.9300 no
    C6 H8 . . 0.9300 no
    C7 H7 . . 0.9300 no
    C9 H12 . . 0.9300 no
    C10 H10 . . 0.9300 no
    C11 H11 . . 0.9300 no
    C12 H13 . . 0.9300 no
    C15 H15A . . 0.9700 no
    C15 H15B . . 0.9700 no
    C16A H16A . . 0.9700 no
    C16A H16B . . 0.9700 no
    C16B H16C . . 0.9700 no
    C16B H16D . . 0.9700 no
    C17A H17C . . 0.9600 no
    C17A H17A . . 0.9600 no
    C17A H17B . . 0.9600 no
    C17B H17D . . 0.9600 no
    C17B H17E . . 0.9600 no
    C17B H17F . . 0.9600 no
loop_
    _geom_angle_atom_site_label_1
    _geom_angle_atom_site_label_2
    _geom_angle_atom_site_label_3
    _geom_angle_site_symmetry_1
    _geom_angle_site_symmetry_2
    _geom_angle_site_symmetry_3
    _geom_angle
    _geom_angle_publ_flag
    O1 S1 O2 . . . 119.49(11) no
    O1 S1 N1 . . . 104.10(10) no
    O1 S1 C5 . . . 108.30(10) no
    O2 S1 N1 . . . 109.66(10) no
    O2 S1 C5 . . . 108.11(10) no
    N1 S1 C5 . . . 106.47(10) no
    C14 O4 C15 . . . 117.5(2) no
    S1 N1 C8 . . . 126.02(15) no
    C8 N1 H1 . . . 117.00 no
    S1 N1 H1 . . . 117.00 no
    C1 C2 C7 . . . 122.2(2) no
    C1 C2 C3 . . . 120.3(2) no
    C3 C2 C7 . . . 117.5(2) no
    C2 C3 C4 . . . 121.7(2) no
    C3 C4 C5 . . . 119.4(2) no
    C4 C5 C6 . . . 120.1(2) no
    S1 C5 C4 . . . 119.24(16) no
    S1 C5 C6 . . . 120.69(15) no
    C5 C6 C7 . . . 119.5(2) no
    C2 C7 C6 . . . 121.8(2) no
    N1 C8 C13 . . . 119.02(19) no
    N1 C8 C9 . . . 121.4(2) no
    C9 C8 C13 . . . 119.6(2) no
    C8 C9 C10 . . . 119.9(2) no
    C9 C10 C11 . . . 121.8(3) no
    C10 C11 C12 . . . 119.3(2) no
    C11 C12 C13 . . . 120.9(2) no
    C12 C13 C14 . . . 119.4(2) no
    C8 C13 C12 . . . 118.5(2) no
    C8 C13 C14 . . . 122.0(2) no
    O4 C14 C13 . . . 113.2(3) no
    O3 C14 O4 . . . 121.6(3) no
    O3 C14 C13 . . . 125.3(2) no
    O4 C15 C16A . . . 103.5(4) no
    O4 C15 C16B . . . 109.2(5) no
    C15 C16A C17A . . . 126.1(9) no
    C15 C16B C17B . . . 120.3(10) no
    C2 C1 H14A . . . 109.00 no
    C2 C1 H14B . . . 109.00 no
    C2 C1 H14C . . . 109.00 no
    H14A C1 H14B . . . 110.00 no
    H14A C1 H14C . . . 109.00 no
    H14B C1 H14C . . . 109.00 no
    C2 C3 H6 . . . 119.00 no
    C4 C3 H6 . . . 119.00 no
    C3 C4 H5 . . . 120.00 no
    C5 C4 H5 . . . 120.00 no
    C5 C6 H8 . . . 120.00 no
    C7 C6 H8 . . . 120.00 no
    C2 C7 H7 . . . 119.00 no
    C6 C7 H7 . . . 119.00 no
    C8 C9 H12 . . . 120.00 no
    C10 C9 H12 . . . 120.00 no
    C9 C10 H10 . . . 119.00 no
    C11 C10 H10 . . . 119.00 no
    C10 C11 H11 . . . 120.00 no
    C12 C11 H11 . . . 120.00 no
    C11 C12 H13 . . . 120.00 no
    C13 C12 H13 . . . 120.00 no
    O4 C15 H15A . . . 111.00 no
    O4 C15 H15B . . . 111.00 no
    C16A C15 H15A . . . 111.00 no
    C16A C15 H15B . . . 111.00 no
    H15A C15 H15B . . . 109.00 no
    C16B C15 H15A . . . 80.00 no
    C16B C15 H15B . . . 132.00 no
    C15 C16A H16A . . . 106.00 no
    C15 C16A H16B . . . 106.00 no
    C17A C16A H16A . . . 106.00 no
    C17A C16A H16B . . . 106.00 no
    H16A C16A H16B . . . 106.00 no
    C15 C16B H16D . . . 107.00 no
    C17B C16B H16C . . . 107.00 no
    C17B C16B H16D . . . 107.00 no
    H16C C16B H16D . . . 107.00 no
    C15 C16B H16C . . . 107.00 no
    H17A C17A H17C . . . 109.00 no
    H17B C17A H17C . . . 110.00 no
    C16A C17A H17A . . . 109.00 no
    C16A C17A H17B . . . 110.00 no
    C16A C17A H17C . . . 110.00 no
    H17A C17A H17B . . . 109.00 no
    C16B C17B H17D . . . 110.00 no
    C16B C17B H17E . . . 109.00 no
    C16B C17B H17F . . . 110.00 no
    H17D C17B H17E . . . 109.00 no
    H17D C17B H17F . . . 110.00 no
    H17E C17B H17F . . . 109.00 no
loop_
    _geom_torsion_atom_site_label_1
    _geom_torsion_atom_site_label_2
    _geom_torsion_atom_site_label_3
    _geom_torsion_atom_site_label_4
    _geom_torsion_site_symmetry_1
    _geom_torsion_site_symmetry_2
    _geom_torsion_site_symmetry_3
    _geom_torsion_site_symmetry_4
    _geom_torsion
    _geom_torsion_publ_flag
    O1 S1 N1 C8 . . . . 175.93(18) no
    O2 S1 N1 C8 . . . . -55.1(2) no
    C5 S1 N1 C8 . . . . 61.6(2) no
    O1 S1 C5 C4 . . . . -48.9(2) no
    O2 S1 C5 C4 . . . . -179.66(17) no
    N1 S1 C5 C4 . . . . 62.58(19) no
    O1 S1 C5 C6 . . . . 130.81(18) no
    O2 S1 C5 C6 . . . . 0.0(2) no
    N1 S1 C5 C6 . . . . -117.76(18) no
    C15 O4 C14 O3 . . . . -0.8(4) no
    C15 O4 C14 C13 . . . . 178.1(2) no
    C14 O4 C15 C16A . . . . -168.8(4) no
    S1 N1 C8 C9 . . . . 34.1(3) no
    S1 N1 C8 C13 . . . . -148.64(18) no
    C3 C2 C7 C6 . . . . 0.1(4) no
    C1 C2 C3 C4 . . . . -179.4(3) no
    C1 C2 C7 C6 . . . . 179.6(3) no
    C7 C2 C3 C4 . . . . 0.1(4) no
    C2 C3 C4 C5 . . . . 1.1(4) no
    C3 C4 C5 C6 . . . . -2.3(3) no
    C3 C4 C5 S1 . . . . 177.35(18) no
    C4 C5 C6 C7 . . . . 2.5(3) no
    S1 C5 C6 C7 . . . . -177.21(18) no
    C5 C6 C7 C2 . . . . -1.3(4) no
    N1 C8 C13 C14 . . . . 0.6(3) no
    C9 C8 C13 C12 . . . . -0.7(3) no
    C9 C8 C13 C14 . . . . 177.9(2) no
    C13 C8 C9 C10 . . . . 0.7(4) no
    N1 C8 C13 C12 . . . . -178.0(2) no
    N1 C8 C9 C10 . . . . 178.0(2) no
    C8 C9 C10 C11 . . . . 0.0(4) no
    C9 C10 C11 C12 . . . . -0.8(5) no
    C10 C11 C12 C13 . . . . 0.9(4) no
    C11 C12 C13 C14 . . . . -178.8(2) no
    C11 C12 C13 C8 . . . . -0.1(4) no
    C8 C13 C14 O3 . . . . 2.9(4) no
    C8 C13 C14 O4 . . . . -175.9(2) no
    C12 C13 C14 O3 . . . . -178.5(2) no
    C12 C13 C14 O4 . . . . 2.7(3) no
    O4 C15 C16A C17A . . . . -129.7(11) no
loop_
    _geom_hbond_atom_site_label_D
    _geom_hbond_atom_site_label_H
    _geom_hbond_atom_site_label_A
    _geom_hbond_site_symmetry_A
    _geom_hbond_distance_DH
    _geom_hbond_distance_HA
    _geom_hbond_distance_DA
    _geom_hbond_angle_DHA
    _geom_hbond_publ_flag
    N1 H1 O3 . 0.86 2.11 2.643(3) 119 yes
    C6 H8 O2 . 0.93 2.53 2.902(3) 104 no
    C10 H10 O1 1_545 0.93 2.49 3.391(3) 163 yes
    C9 H12 O2 . 0.93 2.36 3.027(3) 128 yes
    C12 H13 O4 . 0.93 2.35 2.681(3) 101 no
_iucr_refine_instructions_details
;
TITL SID-10-G in P2(1)/c
CELL  0.71073  16.2060   8.5130  12.0210   90.000   92.352   90.000
ZERR     4.00   0.0050   0.0020   0.0030    0.000    0.002    0.000
LATT   1
SYMM  - X, 1/2 + Y, 1/2 - Z
SFAC  C    H    N    O    S
UNIT  68   76   4    16   4
MERG   2
OMIT     1   0   0
OMIT    -3   2   2
OMIT     8   0   2
OMIT    -3   6   1
OMIT    -1   1   7
DFIX     1.500   0.020 C15 C16B
DFIX     1.500   0.020 C16B C17B
DFIX     1.500   0.020 C15 C16A
DFIX     1.500   0.020 C16A C17A
EADP   C15 C16A C16B
EADP   C17A C17B
FMAP   2
PLAN    5
ACTA
LIST   4
L.S.  13
WGHT    0.106800
FVAR       0.24820   0.53611
C1    1    1.105748    0.168827    0.022028    11.00000    0.07734    0.13068 =
         0.09937   -0.04304    0.02508   -0.03409
AFIX  33
H14A  2    1.090536    0.156133   -0.055475    11.00000   -1.50000
H14B  2    1.142383    0.085503    0.045515    11.00000   -1.50000
H14C  2    1.133008    0.268032    0.033214    11.00000   -1.50000
AFIX   0
C2    1    1.029326    0.163823    0.089262    11.00000    0.06463    0.07286 =
         0.06278   -0.02270    0.00456   -0.01591
C3    1    0.960430    0.253935    0.057678    11.00000    0.08856    0.07857 =
         0.04945    0.00445    0.00327   -0.01415
AFIX  43
H6    2    0.962108    0.316302   -0.005707    11.00000   -1.20000
AFIX   0
C4    1    0.890844    0.252962    0.117185    11.00000    0.07229    0.06241 =
         0.05154    0.00840   -0.00383    0.00427
AFIX  43
H5    2    0.845247    0.312584    0.093923    11.00000   -1.20000
AFIX   0
C5    1    0.888471    0.162533    0.212604    11.00000    0.06183    0.04337 =
         0.04442   -0.00204   -0.00597   -0.00247
C6    1    0.954915    0.070225    0.244445    11.00000    0.07294    0.05621 =
         0.05191    0.00169   -0.00605    0.00566
AFIX  43
H8    2    0.952662    0.006286    0.306976    11.00000   -1.20000
AFIX   0
C7    1    1.024501    0.073053    0.183419    11.00000    0.06508    0.07271 =
         0.07677   -0.01146   -0.00772    0.00878
AFIX  43
H7    2    1.069655    0.011973    0.206284    11.00000   -1.20000
AFIX   0
C8    1    0.718749   -0.050678    0.165663    11.00000    0.05316    0.04766 =
         0.06679   -0.00132    0.00768   -0.00452
C9    1    0.750793   -0.180889    0.221775    11.00000    0.07576    0.05286 =
         0.07923    0.00340   -0.00697   -0.00326
AFIX  43
H12   2    0.778154   -0.168813    0.290772    11.00000   -1.20000
AFIX   0
C10   1    0.742101   -0.327054    0.175510    11.00000    0.08974    0.05032 =
         0.10569    0.00595    0.00172    0.00070
AFIX  43
H10   2    0.763835   -0.413396    0.213987    11.00000   -1.20000
AFIX   0
C11   1    0.702698   -0.349527    0.075166    11.00000    0.08768    0.04832 =
         0.10262   -0.01031    0.00990   -0.00536
AFIX  43
H11   2    0.698130   -0.449820    0.044865    11.00000   -1.20000
AFIX   0
C12   1    0.669637   -0.222842    0.018779    11.00000    0.07140    0.07873 =
         0.07910   -0.01801    0.00543   -0.01568
AFIX  43
H13   2    0.641888   -0.237948   -0.049642    11.00000   -1.20000
AFIX   0
C13   1    0.677140   -0.070279    0.063070    11.00000    0.05143    0.05846 =
         0.06869   -0.00212    0.00877   -0.00419
C14   1    0.639512    0.062355    0.001508    11.00000    0.06039    0.07553 =
         0.07140    0.00277    0.00264   -0.00468
C15   1    0.556307    0.142140   -0.156060    11.00000    0.09244    0.14185 =
         0.10734    0.04265   -0.02135   -0.00337
AFIX  23
H15A  2    0.595651    0.207468   -0.193409    11.00000   -1.20000
H15B  2    0.523140    0.207972   -0.109502    11.00000   -1.20000
AFIX   0
PART    1
C16A  1    0.501446    0.049349   -0.240924    21.00000    0.09244    0.14185 =
         0.10734    0.04265   -0.02135   -0.00337
AFIX  23
H16A  2    0.516049   -0.060219   -0.229946    21.00000   -1.20000
H16B  2    0.445422    0.060428   -0.216552    21.00000   -1.20000
AFIX   0
C17A  1    0.497156    0.069923   -0.344892    21.00000    0.09008    0.18759 =
         0.11609    0.05025    0.01234   -0.01038
AFIX  33
H17A  2    0.446148    0.027328   -0.375044    21.00000   -1.50000
H17B  2    0.542643    0.017813   -0.377894    21.00000   -1.50000
H17C  2    0.499410    0.180289   -0.360880    21.00000   -1.50000
AFIX   0
PART    2
C16B  1    0.543442    0.089688   -0.265853   -21.00000    0.09244    0.14185 =
         0.10734    0.04265   -0.02135   -0.00337
AFIX  23
H16C  2    0.573601    0.159783   -0.313142   -21.00000   -1.20000
H16D  2    0.569100   -0.012883   -0.270789   -21.00000   -1.20000
AFIX   0
C17B  1    0.468182    0.077326   -0.309572   -21.00000    0.09008    0.18759 =
         0.11609    0.05025    0.01234   -0.01038
AFIX  33
H17D  2    0.467538    0.002034   -0.369054   -21.00000   -1.50000
H17E  2    0.450333    0.177572   -0.338123   -21.00000   -1.50000
H17F  2    0.431622    0.043329   -0.253520   -21.00000   -1.50000
AFIX   0
PART    0
N1    3    0.724377    0.101493    0.212716    11.00000    0.05976    0.05035 =
         0.07845   -0.00589   -0.00101    0.00652
AFIX  43
H1    2    0.683980    0.164650    0.197956    11.00000   -1.20000
AFIX   0
O1    4    0.779249    0.328592    0.310331    11.00000    0.09199    0.05096 =
         0.08790   -0.01847    0.01413    0.00199
O2    4    0.813650    0.066309    0.385225    11.00000    0.10160    0.07421 =
         0.04958    0.00702    0.00735   -0.01018
O3    4    0.643286    0.199428    0.030456    11.00000    0.09326    0.07512 =
         0.09131    0.00778   -0.00830    0.01599
O4    4    0.598328    0.019301   -0.090500    11.00000    0.09509    0.10079 =
         0.08461    0.01580   -0.02260   -0.00945
S1    5    0.800264    0.168051    0.292215    11.00000    0.07138    0.05066 =
         0.05330   -0.00396    0.00558   -0.00161
HKLF    4
REM  SID-10-G in P2(1)/c
REM R1 =  0.0564 for   2343 Fo > 4sig(Fo)  and  0.0943 for all   4039 data
REM    209 parameters refined using      4 restraints
END
WGHT      0.1068      0.0000
REM Highest difference peak  0.409,  deepest hole -0.373,  1-sigma level  0.066
Q1    1   0.5014  0.1729 -0.2388  11.00000  0.05    0.41
Q2    1   1.0046  0.2371  0.0895  11.00000  0.05    0.24
Q3    1   0.8432  0.1636  0.2363  11.00000  0.05    0.23
Q4    1   0.5103  0.0913 -0.4547  11.00000  0.05    0.20
Q5    1   1.0177  0.0960  0.1185  11.00000  0.05    0.20
;
