# Supplementary material for: Propyl 2-(4-methyl­benzene­sulfonamido)­benzoate
Source: Acta Crystallogr Sect E Struct Rep Online. 2012 Apr 13;68(Pt 5):o1388. doi: 10.1107/S1600536812015528 (PMC3344515; doi:10.1107/S1600536812015528)
Supplement: Supplementary file 2 [file e-68-o1388-Isup2.hkl]

# 
# h,k,l, Fc-squared, Fo-squared, sigma(Fo-squared) and status flag 
# 
data_I
_shelx_title ' SID-10-G in P2(1)/c' 
_shelx_refln_list_code          4 
_shelx_F_calc_maximum      277.17 
_exptl_crystal_F_000       704.00 
_reflns_d_resolution_high  0.7500 
 
loop_ 
 _symmetry_equiv_pos_as_xyz 
 'x, y, z' 
 '-x, y+1/2, -z+1/2' 
 '-x, -y, -z' 
 'x, -y-1/2, z-1/2' 
 
_cell_length_a    16.2060 
_cell_length_b     8.5130 
_cell_length_c    12.0210 
_cell_angle_alpha  90.000 
_cell_angle_beta   92.352 
_cell_angle_gamma  90.000 
 
_shelx_F_squared_multiplier     1.000 
 
loop_ 
 _refln_index_h 
 _refln_index_k 
 _refln_index_l 
 _refln_F_squared_calc 
 _refln_F_squared_meas 
 _refln_F_squared_sigma 
 _refln_observed_status 
   2   0   0     4382.19     1245.13   1088.65 o 
   3   0   0      729.03      938.59    104.33 o 
   4   0   0     3555.73     3344.52    105.11 o 
   5   0   0       77.73       61.77      2.61 o 
   6   0   0       58.28       71.95      3.00 o 
   7   0   0     1151.10     1256.67     46.84 o 
   8   0   0       75.20       38.87      3.70 o 
   9   0   0      184.99      132.42      6.19 o 
  10   0   0      392.08      478.86     19.90 o 
  11   0   0       53.46       45.26      5.34 o 
  12   0   0      667.69      614.75     31.98 o 
  13   0   0     1303.21     1333.66     23.98 o 
  14   0   0       88.04       72.69     14.45 o 
  15   0   0        1.01        0.84      4.00 o 
  16   0   0       15.15       17.85      5.34 o 
  17   0   0       43.98       39.40      7.06 o 
  18   0   0        0.14        2.99      4.85 o 
  19   0   0        2.02       -1.54      4.71 o 
  20   0   0        2.22        3.90      5.34 o 
  21   0   0        0.24       -5.43      5.43 o 
   1   1   0     3607.01     1428.03    515.29 o 
   2   1   0     2630.29     2706.11     85.13 o 
   3   1   0     1759.82     1790.70     31.66 o 
   4   1   0     7580.94     7779.19    152.15 o 
   5   1   0      122.95       95.09      3.11 o 
   6   1   0     3780.20     3866.65     69.95 o 
   7   1   0      152.84      119.00      4.08 o 
   8   1   0     1012.56     1013.68     18.52 o 
   9   1   0      335.89      339.36      7.86 o 
  10   1   0       22.46       26.89      2.04 o 
  11   1   0      445.27      516.21     14.88 o 
  12   1   0      277.68      266.32      6.61 o 
  13   1   0      586.56      614.37     13.90 o 
  14   1   0      140.35      148.17      6.83 o 
  15   1   0        0.10        1.22      2.75 o 
  16   1   0        2.77        3.94      3.06 o 
  17   1   0        2.31        5.29      3.25 o 
  18   1   0        3.80        2.37      3.46 o 
  19   1   0        7.05        5.16      3.71 o 
  20   1   0        3.18       -0.31      3.81 o 
  21   1   0        3.49        2.05      6.36 o 
   0   2   0     1889.71     2784.76     60.22 o 
   1   2   0     4095.33     4149.82     45.71 o 
   2   2   0     2441.13     2190.08     61.14 o 
   3   2   0       80.75       78.09      3.40 o 
   4   2   0      136.13      124.29      2.60 o 
   5   2   0        7.55        9.55      0.85 o 
   6   2   0       75.96       83.30      2.36 o 
   7   2   0      793.48      796.93     15.68 o 
   8   2   0       66.39       73.56      2.43 o 
   9   2   0     1730.76     1749.34     36.20 o 
  10   2   0        8.04        7.43      1.84 o 
  11   2   0        1.70        1.92      1.73 o 
  12   2   0       29.97       34.90      3.32 o 
  13   2   0       49.56       44.11      3.93 o 
  14   2   0       23.75       22.50      3.28 o 
  15   2   0        0.66       -2.37      2.37 o 
  16   2   0        2.42        0.56      3.06 o 
  17   2   0        4.35        0.93      3.24 o 
  18   2   0        3.55        6.09      3.62 o 
  19   2   0        6.04        4.41      4.57 o 
  20   2   0        9.02       10.32      5.14 o 
  21   2   0        0.01        2.08      6.07 o 
   1   3   0      113.66      144.13      3.05 o 
   2   3   0      118.89      127.72      6.47 o 
   3   3   0      131.96      101.61      3.49 o 
   4   3   0     1034.09     1256.01     30.52 o 
   5   3   0        2.57        0.51      0.79 o 
   6   3   0      126.55      131.56      2.61 o 
   7   3   0       11.55        9.94      1.09 o 
   8   3   0        1.94        3.62      1.07 o 
   9   3   0       43.27       41.25      2.40 o 
  10   3   0      249.86      248.13      6.20 o 
  11   3   0      132.71      128.37      4.36 o 
  12   3   0        7.24        3.39      2.15 o 
  13   3   0       11.86       10.64      2.64 o 
  14   3   0       12.49        9.38      2.74 o 
  15   3   0        2.98        0.28      2.52 o 
  16   3   0        0.17       -2.87      2.87 o 
  17   3   0        0.33       -2.22      3.12 o 
  18   3   0        0.08        0.27      4.28 o 
  19   3   0        2.36        1.81      4.46 o 
  20   3   0        0.05       -0.01      4.87 o 
   0   4   0      804.31     1051.25     12.20 o 
   1   4   0      107.09      111.23      3.26 o 
   2   4   0     1194.82     1296.15     44.31 o 
   3   4   0      509.75      597.05     17.85 o 
   4   4   0     1297.43     1413.89     28.86 o 
   5   4   0       14.36       19.33      1.51 o 
   6   4   0       15.63       21.63      1.87 o 
   7   4   0       15.04       21.57      1.64 o 
   8   4   0       62.47       68.04      2.70 o 
   9   4   0       15.79       17.00      1.80 o 
  10   4   0       31.59       38.86      2.64 o 
  11   4   0       66.94       56.73      3.32 o 
  12   4   0      122.31      119.67      4.85 o 
  13   4   0       18.57       13.84      2.79 o 
  14   4   0        3.87        2.30      2.81 o 
  15   4   0        1.36        0.15      2.75 o 
  16   4   0        2.78       -0.02      3.71 o 
  17   4   0        9.09        6.97      4.41 o 
  18   4   0        3.16        5.49      4.66 o 
  19   4   0        0.43        0.79      4.46 o 
  20   4   0        0.01       -2.04      5.57 o 
   1   5   0      165.00      196.91      4.44 o 
   2   5   0        0.37       -0.31      1.03 o 
   3   5   0      612.03      674.38     20.68 o 
   4   5   0      564.15      579.96     14.48 o 
   5   5   0       34.68       51.95      2.49 o 
   6   5   0        2.40       -0.54      1.13 o 
   7   5   0       99.34      103.34      3.60 o 
   8   5   0      387.56      382.45      7.79 o 
   9   5   0      314.30      334.42      5.94 o 
  10   5   0       27.80       29.47      2.67 o 
  11   5   0       66.16       61.75      4.09 o 
  12   5   0        0.50       -1.70      2.25 o 
  13   5   0       25.38       30.81      4.06 o 
  14   5   0       14.92       14.90      4.27 o 
  15   5   0       10.94       16.41      4.82 o 
  16   5   0       93.21       80.70      7.87 o 
  17   5   0        0.26        4.03      4.49 o 
  18   5   0        2.55       -1.07      4.13 o 
  19   5   0        9.06        4.83      5.00 o 
   0   6   0      527.89      552.61     10.96 o 
   1   6   0        7.08        3.15      1.70 o 
   2   6   0      757.49      779.94     26.77 o 
   3   6   0      632.44      714.95     16.32 o 
   4   6   0       52.58       52.76      2.62 o 
   5   6   0      499.13      435.63     25.37 o 
   6   6   0      178.65      159.64      6.53 o 
   7   6   0      150.13      165.93      4.36 o 
   8   6   0        1.00        3.17      1.72 o 
   9   6   0      101.93       83.27      3.88 o 
  10   6   0      160.60      190.29      8.73 o 
  11   6   0        2.30       -0.22      3.78 o 
  12   6   0       22.94       19.76      4.32 o 
  13   6   0        1.52       -0.87      3.28 o 
  14   6   0        2.67        2.74      3.68 o 
  15   6   0        7.39        6.43      4.34 o 
  16   6   0        5.19        3.81      4.20 o 
  17   6   0        0.32        2.02      4.36 o 
  18   6   0        9.44        3.08      8.44 o 
   1   7   0       50.39       52.02      2.76 o 
   2   7   0       36.49       40.69      2.43 o 
   3   7   0        2.78       -0.67      0.95 o 
   4   7   0      632.84      620.17     19.89 o 
   5   7   0      218.46      237.79     10.94 o 
   6   7   0      470.65      502.22     22.42 o 
   7   7   0       80.73       85.21      7.86 o 
   8   7   0      264.74      233.83     11.18 o 
   9   7   0      154.81      160.31     22.08 o 
  10   7   0       17.02        3.36      4.79 o 
  11   7   0       33.22       45.75      7.05 o 
  12   7   0        7.26        4.89      4.70 o 
  13   7   0       25.57       28.22      6.61 o 
  14   7   0        7.94        8.44      5.44 o 
  15   7   0        0.11        1.81      4.93 o 
  16   7   0        1.55       -1.29      5.29 o 
   0   8   0      639.35      629.34     15.26 o 
   1   8   0        7.84       10.42      2.49 o 
   2   8   0      200.75      181.37     12.58 o 
   3   8   0        1.06        2.20      3.12 o 
   4   8   0       65.41       64.82      6.39 o 
   5   8   0       93.30       85.40      7.79 o 
   6   8   0       15.73       22.67      4.93 o 
   7   8   0       75.76       87.08      8.11 o 
   8   8   0        1.38        1.19      3.77 o 
   9   8   0        4.19        3.71      4.13 o 
  10   8   0        0.08       -0.48      3.98 o 
  11   8   0        4.66        8.28      7.30 o 
  12   8   0        2.05        2.11      7.30 o 
  13   8   0        9.00        6.49      7.63 o 
  14   8   0        0.62        6.01      7.47 o 
   1   9   0        5.09        5.68      5.68 o 
   2   9   0        6.72       10.55      6.33 o 
   3   9   0       13.63       13.80      6.98 o 
   4   9   0        0.02       -2.76      5.36 o 
   5   9   0        1.68        0.16      5.84 o 
   6   9   0        2.22        1.79      5.52 o 
   7   9   0        9.14        9.25      7.30 o 
   8   9   0        1.35       -1.79      6.01 o 
   9   9   0        2.67        2.43      6.49 o 
  10   9   0       12.60        5.03      8.12 o 
  11   9   0        1.96        3.25      7.95 o 
  12   9   0        0.00        7.79      8.60 o 
   0  10   0       82.39       73.21     12.01 o 
   1  10   0       19.09       19.15      5.59 o 
   2  10   0        3.71        2.27      6.66 o 
   3  10   0        2.95        6.01      6.82 o 
   4  10   0        0.03        8.44      7.14 o 
   5  10   0        0.55       -4.87      6.01 o 
   6  10   0        1.22        1.46      6.66 o 
   7  10   0        0.00        7.14      7.47 o 
   8  10   0        7.84       -3.41      6.33 o 
   9  10   0        1.15        6.17      8.12 o 
   1  11   0        6.84        6.40      5.43 o 
   2  11   0       50.36       51.02      7.96 o 
   3  11   0        2.44       -6.33      6.49 o 
   4  11   0       29.95       37.66     10.88 o 
   5  11   0        0.95        4.06      7.63 o 
 -21   1   1        0.42        1.95      4.86 o 
 -20   1   1        1.59       -3.55      3.55 o 
 -19   1   1        0.30        0.86      3.66 o 
 -18   1   1       16.13       16.55      4.35 o 
 -17   1   1        0.26        0.36      3.10 o 
 -16   1   1       22.97       24.96      4.21 o 
 -15   1   1        0.59        0.12      2.83 o 
 -14   1   1      181.06      180.97      6.57 o 
 -13   1   1       28.20       34.00      3.73 o 
 -12   1   1      108.18      104.64      4.97 o 
 -11   1   1      122.91      129.36      4.96 o 
 -10   1   1      153.73      170.55      4.74 o 
  -9   1   1      550.37      545.44     10.95 o 
  -8   1   1      420.77      443.64      8.95 o 
  -7   1   1      186.43      172.55      3.16 o 
  -6   1   1       59.43       40.36      1.72 o 
  -5   1   1       67.61       43.08      1.64 o 
  -4   1   1     3251.71     3193.79     47.60 o 
  -3   1   1    14764.14    14163.67    166.87 o 
  -2   1   1      427.66      373.03     21.91 o 
  -1   1   1     7041.16     3892.71   1499.79 o 
   0   1   1     5578.73     3175.26   1204.05 o 
   1   1   1     1430.96     1063.81    389.09 o 
   2   1   1     2987.90     3156.10     99.75 o 
   3   1   1      665.40      682.69     19.19 o 
   4   1   1      862.78      880.13     25.73 o 
   5   1   1       37.10       37.68      2.42 o 
   6   1   1      210.45      300.23      8.42 o 
   7   1   1      318.10      363.98     10.16 o 
   8   1   1      275.88      313.80      8.90 o 
   9   1   1       36.83       34.25      1.95 o 
  10   1   1      576.23      568.41     10.66 o 
  11   1   1       12.75       15.01      2.10 o 
  12   1   1      111.46      128.92      4.62 o 
  13   1   1       91.54       96.80      5.87 o 
  14   1   1      247.39      226.85      6.11 o 
  15   1   1       17.64       24.94      3.24 o 
  16   1   1       17.44       17.46      3.77 o 
  17   1   1        5.98        3.33      3.36 o 
  18   1   1        2.57        0.50      3.29 o 
  19   1   1        0.49       -2.18      3.43 o 
  20   1   1        8.09        4.19      4.87 o 
  21   1   1        1.92        6.82      9.58 o 
 -21   2   1        0.17       -2.85      6.17 o 
 -20   2   1        8.62       13.53      5.35 o 
 -19   2   1        0.06       -0.08      3.52 o 
 -18   2   1        3.44        8.55      3.88 o 
 -17   2   1        6.55        6.25      3.41 o 
 -16   2   1       27.37       29.37      4.47 o 
 -15   2   1       84.88       75.13      5.88 o 
 -14   2   1        0.88        4.60      2.60 o 
 -13   2   1     1051.98      986.68     20.35 o 
 -12   2   1      385.44      419.64      8.43 o 
 -11   2   1       23.30       35.55      3.14 o 
 -10   2   1       49.51       41.28      2.88 o 
  -9   2   1        0.03        0.23      1.25 o 
  -8   2   1      309.16      316.78      6.54 o 
  -7   2   1      623.47      583.61     10.56 o 
  -6   2   1       15.02       10.19      0.91 o 
  -5   2   1      528.90      522.98      9.79 o 
  -4   2   1        8.47        9.55      0.91 o 
  -3   2   1      218.71      201.38      4.71 o 
  -2   2   1    10761.06    10275.38    251.11 o 
  -1   2   1     9312.39     9251.81    239.89 o 
   0   2   1     3530.25     4088.82     82.05 o 
   1   2   1     8724.20     9103.20    369.37 o 
   2   2   1      680.96      834.89     23.28 o 
   3   2   1      509.77      577.92     14.23 o 
   4   2   1        7.38        4.96      0.68 o 
   5   2   1      377.30      395.23      9.49 o 
   6   2   1      665.21      646.75     12.61 o 
   7   2   1      463.70      689.99     13.22 o 
   8   2   1       97.91      139.12      5.12 o 
   9   2   1      482.43      431.30      9.82 o 
  10   2   1      934.01      875.96     19.98 o 
  11   2   1      332.03      382.35     11.48 o 
  12   2   1      152.72      166.65      4.96 o 
  13   2   1      106.20       89.45      4.14 o 
  14   2   1       60.69       68.19      3.92 o 
  15   2   1        1.71        2.68      2.56 o 
  16   2   1       24.94       27.13      4.37 o 
  17   2   1       17.19       14.77      3.94 o 
  18   2   1       34.72       49.62      6.41 o 
  19   2   1        5.61        6.10      4.60 o 
  20   2   1        0.02        2.33      4.71 o 
  21   2   1        0.19       -0.65      8.60 o 
 -20   3   1        6.08        9.61      5.31 o 
 -19   3   1        8.07       14.50      5.34 o 
 -18   3   1        8.98        5.36      4.37 o 
 -17   3   1       22.47       22.88      4.37 o 
 -16   3   1       46.49       44.91      5.08 o 
 -15   3   1        6.46        7.41      2.80 o 
 -14   3   1       65.79       69.97      4.77 o 
 -13   3   1       14.89        9.87      2.66 o 
 -12   3   1       53.73       46.96      3.73 o 
 -11   3   1       88.54       89.95      4.02 o 
 -10   3   1       79.85       71.69      3.52 o 
  -9   3   1     1130.28     1104.42     11.07 o 
  -8   3   1      557.17      543.39     10.43 o 
  -7   3   1       49.16       38.72      1.84 o 
  -6   3   1      108.24       87.19      2.77 o 
  -5   3   1      212.25      242.32      3.53 o 
  -4   3   1      220.29      216.65      5.80 o 
  -3   3   1        7.88       10.11      1.04 o 
  -2   3   1        3.85        3.43      0.96 o 
  -1   3   1       26.82       27.33      2.09 o 
   0   3   1      196.86      180.12     85.05 o 
   1   3   1     1352.08     1480.68     18.35 o 
   2   3   1     1740.37     1739.23     52.01 o 
   3   3   1        2.27        2.08      0.67 o 
   4   3   1     1037.93     1163.84     35.20 o 
   5   3   1      805.95      803.99     23.93 o 
   6   3   1      723.22      753.00     15.62 o 
   7   3   1      378.96      430.22      9.95 o 
   8   3   1       15.47       14.28      1.35 o 
   9   3   1        0.53        0.90      1.17 o 
  10   3   1      176.21      188.81      4.23 o 
  11   3   1      274.97      280.28      5.87 o 
  12   3   1       86.87       84.75      3.99 o 
  13   3   1        5.58        3.09      2.27 o 
  14   3   1      201.62      187.57      6.36 o 
  15   3   1       72.70       74.99      5.06 o 
  16   3   1       12.05        8.50      3.45 o 
  17   3   1       15.99       16.73      4.85 o 
  18   3   1        0.00        0.68      4.22 o 
  19   3   1       10.12       15.36      5.52 o 
  20   3   1        0.00       -4.09      4.52 o 
 -20   4   1        2.04        1.21      6.24 o 
 -19   4   1       11.99        9.34      5.18 o 
 -18   4   1        0.39        1.98      4.44 o 
 -17   4   1        6.10        3.55      4.22 o 
 -16   4   1        5.77        2.75      3.27 o 
 -15   4   1       28.04       37.72      4.68 o 
 -14   4   1       16.20       14.05      3.44 o 
 -13   4   1       82.60       62.84      4.35 o 
 -12   4   1       71.13       62.66      5.04 o 
 -11   4   1       26.43       27.32      3.43 o 
 -10   4   1      360.52      382.67      8.02 o 
  -9   4   1        2.48        0.01      1.41 o 
  -8   4   1       27.06       27.11      1.91 o 
  -7   4   1       16.07       19.06      1.63 o 
  -6   4   1        8.54        4.64      1.19 o 
  -5   4   1      237.30      262.33      6.22 o 
  -4   4   1      123.32      150.05      5.83 o 
  -3   4   1     1252.39     1306.59     36.78 o 
  -2   4   1      323.57      325.47     11.52 o 
  -1   4   1        3.00       -0.08      1.12 o 
   0   4   1      186.23      103.95     51.11 o 
   1   4   1     1408.55     1653.16     33.03 o 
   2   4   1        0.61       -0.60      1.18 o 
   3   4   1       38.27       61.40      2.97 o 
   4   4   1      177.34      293.32      8.65 o 
   5   4   1       40.58       44.98      2.19 o 
   6   4   1      355.35      377.77     12.10 o 
   7   4   1      124.62      109.55      2.67 o 
   8   4   1       36.93       44.25      2.21 o 
   9   4   1       30.36       28.65      1.82 o 
  10   4   1      484.53      482.42     13.42 o 
  11   4   1       90.87       93.86      3.78 o 
  12   4   1       15.03       20.45      2.49 o 
  13   4   1       46.52       40.32      3.55 o 
  14   4   1        0.37       -2.24      2.54 o 
  15   4   1       67.56       64.60      6.77 o 
  16   4   1        1.96        2.74      3.97 o 
  17   4   1        8.19        3.22      4.38 o 
  18   4   1        2.86        1.05      4.43 o 
  19   4   1        0.87        1.24      4.29 o 
  20   4   1        2.59       -2.78      5.84 o 
 -19   5   1        0.85        3.42      4.84 o 
 -18   5   1        0.01       -3.20      4.30 o 
 -17   5   1        3.71        4.29      4.29 o 
 -16   5   1       10.14       12.31      4.66 o 
 -15   5   1        0.75        1.33      3.56 o 
 -14   5   1        0.00        0.34      2.74 o 
 -13   5   1        0.17       -1.42      2.33 o 
 -12   5   1        0.99        4.20      2.61 o 
 -11   5   1        5.11        4.93      2.56 o 
 -10   5   1       18.59       15.93      2.28 o 
  -9   5   1       44.11       40.83      3.24 o 
  -8   5   1      245.94      227.77      6.96 o 
  -7   5   1      176.15      175.25      4.84 o 
  -6   5   1       35.00       25.28      1.70 o 
  -5   5   1      212.97      200.02      5.56 o 
  -4   5   1        0.57        0.37      1.18 o 
  -3   5   1        8.22        4.14      1.34 o 
  -2   5   1       67.00       57.69      2.52 o 
  -1   5   1       19.30       22.80      2.05 o 
   0   5   1      220.88      169.17     76.05 o 
   1   5   1      144.45      173.93      2.90 o 
   2   5   1      113.78      108.83      5.69 o 
   3   5   1       53.18       68.97      4.24 o 
   4   5   1      551.33      607.04     31.58 o 
   5   5   1        0.61        1.78      1.71 o 
   6   5   1       70.84       79.94      5.27 o 
   7   5   1        2.38        3.92      1.10 o 
   8   5   1       46.30       26.61      6.54 o 
   9   5   1        1.27        0.15      1.24 o 
  10   5   1       27.93       30.77      2.37 o 
  11   5   1       21.85       23.60      2.89 o 
  12   5   1       33.89       38.60      3.94 o 
  13   5   1        1.61       -1.56      3.23 o 
  14   5   1        0.01       -3.35      3.35 o 
  15   5   1        6.79        9.26      4.38 o 
  16   5   1        1.51        1.31      4.09 o 
  17   5   1       23.41       22.99      5.77 o 
  18   5   1        0.50       -1.91      4.29 o 
  19   5   1       11.80       15.18      5.66 o 
 -18   6   1        1.20        0.79      5.64 o 
 -17   6   1        1.52        0.77      4.19 o 
 -16   6   1        0.22       -2.76      3.71 o 
 -15   6   1        0.08       -1.72      4.41 o 
 -14   6   1        1.27       -3.17      4.38 o 
 -13   6   1        1.40       -3.25      3.60 o 
 -12   6   1        0.04       -3.09      3.61 o 
 -11   6   1        1.67       -0.51      2.81 o 
 -10   6   1        9.93       14.08      3.56 o 
  -9   6   1      121.95      136.63      5.81 o 
  -8   6   1       62.59       76.80      4.65 o 
  -7   6   1      160.16      154.86      7.80 o 
  -6   6   1      262.43      248.03      6.38 o 
  -5   6   1       39.29       51.68      2.47 o 
  -4   6   1      111.77      116.81      4.78 o 
  -2   6   1       19.12       25.97      2.07 o 
  -1   6   1        2.84        1.24      1.42 o 
   0   6   1       77.30       58.93     16.73 o 
   1   6   1      121.85      117.61      3.23 o 
   2   6   1      296.61      311.91     15.77 o 
   3   6   1      163.10      143.95      8.54 o 
   4   6   1        0.21       -0.94      2.00 o 
   5   6   1      251.02      270.88     18.20 o 
   6   6   1        8.92        9.95      2.91 o 
   7   6   1        1.60        2.57      2.60 o 
   8   6   1        2.37        3.27      2.76 o 
   9   6   1        5.32        4.39      3.10 o 
  10   6   1        5.20        7.38      3.26 o 
  11   6   1        0.13        1.25      3.18 o 
  12   6   1        0.19       -2.00      3.24 o 
  13   6   1       14.30        9.30      4.00 o 
  14   6   1        0.92       -2.85      3.46 o 
  15   6   1        1.25        6.92      4.34 o 
  16   6   1       16.65       14.43      5.17 o 
  17   6   1        2.03        5.23      4.74 o 
  18   6   1        3.76        4.66      6.49 o 
 -16   7   1        1.21       -6.01      6.01 o 
 -15   7   1        0.26       -1.71      4.53 o 
 -14   7   1        3.32       -0.22      4.80 o 
 -13   7   1        1.90       -2.02      4.24 o 
 -12   7   1       14.80       20.69      5.73 o 
 -11   7   1       20.07       28.67      6.03 o 
 -10   7   1        1.02        0.07      3.83 o 
  -9   7   1        1.09       -2.89      3.61 o 
  -8   7   1       53.33       48.62      6.35 o 
  -7   7   1       13.76       14.43      2.87 o 
  -6   7   1      116.23      128.68      8.79 o 
  -5   7   1      120.14      109.34      6.40 o 
  -4   7   1       75.57       85.74      4.04 o 
  -3   7   1      299.35      306.22     13.68 o 
  -2   7   1        1.28        0.98      1.64 o 
  -1   7   1      168.63      102.87     30.50 o 
   0   7   1      113.55       98.51      2.91 o 
   1   7   1        6.10        4.18      2.83 o 
   2   7   1      316.16      347.47     14.23 o 
   3   7   1      174.04      190.52     16.73 o 
   4   7   1       39.05       50.72      5.83 o 
   5   7   1        2.83        1.64      2.84 o 
   6   7   1       25.39       26.91      4.10 o 
   7   7   1        0.38       -1.92      3.44 o 
   8   7   1       24.37       16.86      6.90 o 
   9   7   1       24.09       23.75      5.67 o 
  10   7   1       12.26       14.99      5.28 o 
  11   7   1        6.42        8.43      4.93 o 
  12   7   1        4.05       -0.25      4.47 o 
  13   7   1        1.65        1.29      4.80 o 
  14   7   1        5.16        8.31      5.57 o 
  15   7   1        0.49        1.25      5.92 o 
  16   7   1        2.83       -0.83      5.45 o 
 -14   8   1        1.92        2.92      7.79 o 
 -13   8   1        1.38        1.14      7.30 o 
 -12   8   1       25.84       23.21      9.41 o 
 -11   8   1        0.02       -0.97      6.01 o 
 -10   8   1       61.83       42.21     10.23 o 
  -9   8   1        8.94        5.52      6.66 o 
  -8   8   1       23.29       31.17      8.93 o 
  -7   8   1       32.44       26.30      7.63 o 
  -6   8   1        0.15        1.62      5.19 o 
  -5   8   1       12.04       16.72      6.82 o 
  -4   8   1        1.26        6.66      5.68 o 
  -3   8   1       74.54       65.74      9.90 o 
  -2   8   1       46.50       58.54      8.52 o 
  -1   8   1       61.78       64.70      5.92 o 
   0   8   1       39.36       45.27      5.33 o 
   1   8   1        8.28       14.55      2.95 o 
   2   8   1        0.96       -0.43      3.23 o 
   3   8   1       78.34       76.78      9.90 o 
   4   8   1       51.30       63.67     16.31 o 
   5   8   1       14.96       19.05      6.09 o 
   6   8   1       56.70       42.27      6.25 o 
   7   8   1       24.90       15.91      4.82 o 
   8   8   1       18.13       26.86      5.85 o 
   9   8   1       51.11       49.84      7.35 o 
  10   8   1       17.17       13.92      5.34 o 
  11   8   1        5.68        8.59      5.15 o 
  12   8   1        1.32        2.69      5.06 o 
  13   8   1       15.20       23.54      9.90 o 
  14   8   1        8.54       10.55      8.77 o 
 -12   9   1        9.82       19.32     10.23 o 
 -11   9   1       22.27       24.19      9.74 o 
 -10   9   1        0.43       -2.92      6.17 o 
  -9   9   1       50.59       36.69     10.06 o 
  -8   9   1       42.50       40.09     10.06 o 
  -7   9   1        9.00       10.88      7.14 o 
  -6   9   1       32.39       42.37      9.58 o 
  -5   9   1        1.37        4.71      6.01 o 
  -4   9   1       27.64       41.72      9.09 o 
  -3   9   1        4.62        3.57      5.68 o 
  -2   9   1        9.89       12.50      6.33 o 
  -1   9   1       38.34       34.90      7.95 o 
   0   9   1        0.57        0.73      3.65 o 
   1   9   1       87.16       97.23     12.17 o 
   2   9   1      139.77      112.17     12.82 o 
   3   9   1        9.93       10.88      6.98 o 
   4   9   1       45.02       51.46     10.39 o 
   5   9   1       17.66       21.43      8.28 o 
   6   9   1        7.98        1.30      5.84 o 
   7   9   1       13.08       16.40      8.12 o 
   8   9   1        0.61        6.01      7.30 o 
   9   9   1       28.76       38.31     10.55 o 
  10   9   1        3.78        4.38      7.47 o 
  11   9   1       13.28       15.42      9.41 o 
  12   9   1        2.55        4.06      7.63 o 
  -9  10   1        2.32        1.62      7.63 o 
  -8  10   1       16.26       20.62      9.25 o 
  -7  10   1       18.53       16.23      8.44 o 
  -6  10   1        0.81       -5.03      6.01 o 
  -5  10   1       15.67       24.35      8.77 o 
  -4  10   1        1.95        3.90      6.49 o 
  -3  10   1        6.50       11.69      7.14 o 
  -2  10   1        1.93        2.60      6.01 o 
  -1  10   1       15.83       10.55      4.98 o 
   0  10   1       63.88       70.65      8.38 o 
   1  10   1       34.90       31.84      6.57 o 
   2  10   1        0.48        0.32      6.17 o 
   3  10   1       11.14       19.97      8.12 o 
   4  10   1        1.65        3.08      6.98 o 
   5  10   1       17.43       19.48      8.93 o 
   6  10   1        9.37       10.06      7.95 o 
   7  10   1        0.29       -2.76      6.49 o 
   8  10   1        5.31        7.79      7.47 o 
   9  10   1        2.10       -0.65      7.63 o 
  -5  11   1        0.00       -0.32      7.14 o 
  -4  11   1        2.01        0.81      7.30 o 
  -3  11   1        0.91       -0.49      6.82 o 
  -2  11   1        0.59       -4.29      4.29 o 
  -1  11   1        2.72        6.59      5.34 o 
   0  11   1        0.02        0.95      4.88 o 
   1  11   1        7.23       13.49      5.84 o 
   2  11   1        4.95        5.11      5.39 o 
   3  11   1        0.21       -0.92      4.92 o 
   4  11   1        2.15        6.33      8.28 o 
   5  11   1        0.05       -0.81      7.47 o 
 -21   0   2        0.17       -0.98      5.51 o 
 -20   0   2        9.32        8.01      5.97 o 
 -19   0   2       11.67        9.11      6.10 o 
 -18   0   2        0.49        2.27      5.11 o 
 -17   0   2       86.41       86.11      9.52 o 
 -16   0   2       21.78       16.06      6.09 o 
 -15   0   2       53.58       41.30      9.25 o 
 -14   0   2       19.75       17.77      5.05 o 
 -13   0   2      118.23      131.94      7.24 o 
 -12   0   2      270.63      288.66      5.92 o 
 -11   0   2      120.15       98.08      3.95 o 
 -10   0   2       55.73       50.99      3.22 o 
  -9   0   2       48.76       31.48      2.10 o 
  -8   0   2        3.06        3.93      1.32 o 
  -7   0   2     1322.66     1330.39     24.55 o 
  -6   0   2    18262.05    18858.21    285.81 o 
  -5   0   2      116.81      104.89      7.55 o 
  -4   0   2    76823.54    65020.32   1712.41 o 
  -3   0   2    27091.80    25215.67    286.60 o 
  -2   0   2     4855.06     5054.64     95.31 o 
  -1   0   2     1542.28     1876.45     62.09 o 
   0   0   2     5766.93     4805.71     34.09 o 
   1   0   2      285.84      369.56     73.53 o 
   2   0   2       41.78       68.87      4.03 o 
   3   0   2     6419.17     6816.24    430.71 o 
   4   0   2      152.46      193.90     10.19 o 
   5   0   2     2197.91     2141.31    151.83 o 
   6   0   2      975.49     1301.31     75.66 o 
   7   0   2     1401.93     1473.82     77.20 o 
   9   0   2      520.55      757.18     31.72 o 
  10   0   2      559.51      681.75     37.57 o 
  11   0   2      392.50      338.92     16.52 o 
  12   0   2      201.56      197.62     23.29 o 
  13   0   2       91.39       96.62     10.55 o 
  14   0   2       12.30       13.88      4.71 o 
  15   0   2      143.20      139.79      9.77 o 
  16   0   2       72.03       78.10      6.25 o 
  17   0   2        0.16       -1.63      4.13 o 
  18   0   2        4.54        5.91      5.18 o 
  19   0   2       13.15       15.36      6.36 o 
  20   0   2        1.02       -3.73      6.98 o 
 -21   1   2        6.47        9.22      4.63 o 
 -20   1   2        2.30        6.21      4.23 o 
 -19   1   2        1.63       -1.96      3.39 o 
 -18   1   2       25.41       23.00      4.72 o 
 -17   1   2       31.38       37.50      5.15 o 
 -16   1   2      129.45      142.39      7.41 o 
 -15   1   2       50.63       56.58      5.33 o 
 -14   1   2        4.09       -1.08      2.18 o 
 -13   1   2        3.53       -1.48      1.96 o 
 -12   1   2       29.44       33.89      2.77 o 
 -11   1   2      659.16      655.47     12.53 o 
 -10   1   2      627.47      651.98      8.99 o 
  -9   1   2     1559.88     1574.26     27.34 o 
  -8   1   2     2705.01     2971.22     51.31 o 
  -7   1   2       77.61       47.60      1.89 o 
  -6   1   2      425.47      514.52      8.15 o 
  -5   1   2      641.87      689.27      5.90 o 
  -4   1   2      502.03      500.83      7.66 o 
  -3   1   2     1746.30     1816.24     26.08 o 
  -2   1   2     2278.71     2012.51     19.40 o 
  -1   1   2      116.55       72.71      1.89 o 
   0   1   2      480.90      483.25     11.19 o 
   1   1   2    14114.40    14423.20    438.49 o 
   2   1   2    20574.66    20837.87    716.77 o 
   3   1   2      587.96      668.77     19.91 o 
   4   1   2     3196.16     3259.06    106.65 o 
   5   1   2     1270.23     1395.20     43.59 o 
   6   1   2       26.36       35.79      1.59 o 
   7   1   2      707.45      776.77     20.02 o 
   8   1   2       74.04       70.47      2.46 o 
   9   1   2     1860.26     1959.19     56.48 o 
  10   1   2       50.61       46.16      2.47 o 
  11   1   2      457.48      485.13     10.51 o 
  12   1   2        3.20        2.14      1.94 o 
  13   1   2       86.54       71.91      4.22 o 
  14   1   2      188.33      167.77      5.75 o 
  15   1   2      117.17      115.59      5.27 o 
  16   1   2        2.13        2.56      2.46 o 
  17   1   2        0.70       -2.91      2.91 o 
  18   1   2        4.01        7.45      3.73 o 
  19   1   2        2.40        3.52      4.52 o 
  20   1   2        2.67        1.73      4.75 o 
 -21   2   2        0.00       -2.93      6.30 o 
 -20   2   2        6.69       10.04      4.44 o 
 -19   2   2        0.69       -0.04      3.73 o 
 -18   2   2        3.66        2.18      3.52 o 
 -17   2   2        0.00        0.90      3.22 o 
 -16   2   2        1.96        2.78      3.17 o 
 -15   2   2        0.43       -0.53      2.68 o 
 -14   2   2        0.06        1.08      2.42 o 
 -13   2   2      177.11      166.77      6.20 o 
 -12   2   2        3.61        2.53      2.29 o 
 -11   2   2        0.38       -0.16      1.93 o 
 -10   2   2      174.64      179.12      4.90 o 
  -9   2   2      291.20      303.82      5.38 o 
  -8   2   2       82.25       70.42      2.58 o 
  -7   2   2      361.52      313.69      6.48 o 
  -6   2   2      184.78      228.19      3.67 o 
  -5   2   2      894.08      824.32     12.04 o 
  -4   2   2        1.61        1.65      0.77 o 
  -2   2   2     3131.48     2859.70     46.36 o 
  -1   2   2       27.75       21.57      1.67 o 
   0   2   2      770.37      784.16     11.38 o 
   1   2   2     1184.85     1463.21     46.54 o 
   2   2   2     5565.56     5698.14    185.47 o 
   3   2   2     8925.11    10055.39    323.05 o 
   4   2   2       65.16       43.89      2.93 o 
   5   2   2     2163.68     2214.95     61.68 o 
   6   2   2      731.05      787.29     21.94 o 
   7   2   2       53.72       63.06      2.10 o 
   8   2   2       81.93       78.58      3.34 o 
   9   2   2       21.81       32.60      2.11 o 
  10   2   2      180.41      198.80      6.97 o 
  11   2   2        1.43        1.90      1.53 o 
  12   2   2        0.16       -0.48      1.55 o 
  13   2   2       43.91       44.96      3.47 o 
  14   2   2        2.13        2.25      2.25 o 
  15   2   2      102.76      110.12      5.13 o 
  16   2   2       93.03      104.23      6.65 o 
  17   2   2        0.00        0.19      3.16 o 
  18   2   2       20.49       20.67      5.36 o 
  19   2   2        9.57       11.80      5.06 o 
  20   2   2        0.22       -3.41      4.40 o 
 -20   3   2        0.20        1.59      4.59 o 
 -19   3   2        0.56       -3.72      3.72 o 
 -18   3   2        0.20       -0.04      3.45 o 
 -17   3   2        2.08        1.77      3.29 o 
 -16   3   2        0.03        2.98      3.14 o 
 -15   3   2       26.49       25.97      3.63 o 
 -14   3   2       41.20       31.92      3.71 o 
 -13   3   2       36.78       36.05      3.67 o 
 -12   3   2        7.01        5.47      2.45 o 
 -11   3   2        1.56        0.79      2.01 o 
 -10   3   2       60.86       67.98      3.91 o 
  -9   3   2       19.65       19.87      2.25 o 
  -8   3   2       11.27       11.20      1.34 o 
  -7   3   2       56.30       67.31      2.07 o 
  -6   3   2       18.83       17.87      1.46 o 
  -5   3   2      436.16      448.05      8.69 o 
  -4   3   2       12.64       19.47      1.32 o 
  -3   3   2       13.88        8.32      3.48 o 
  -2   3   2      169.67      281.35      6.80 o 
  -1   3   2      319.60      409.69     10.95 o 
   0   3   2     1572.98     1742.07     28.50 o 
   1   3   2       30.12       42.28      1.63 o 
   2   3   2      899.09      962.34     40.04 o 
   3   3   2        0.69        1.67      0.83 o 
   4   3   2     1811.60     1946.94     54.07 o 
   5   3   2      402.13      440.90     11.54 o 
   6   3   2       83.50      106.98      3.04 o 
   7   3   2       20.01       19.55      1.29 o 
   8   3   2      476.90      529.19     12.49 o 
   9   3   2        3.54        4.73      1.31 o 
  10   3   2       53.47       53.92      2.68 o 
  11   3   2       27.78       22.52      2.32 o 
  12   3   2        0.26       -1.63      1.63 o 
  13   3   2        0.00       -1.95      1.95 o 
  14   3   2        1.76        0.26      2.20 o 
  15   3   2       23.25       18.96      3.79 o 
  16   3   2        5.58        6.36      4.30 o 
  17   3   2       20.58       20.44      5.20 o 
  18   3   2       12.87       14.04      5.10 o 
  19   3   2        0.43        0.31      4.41 o 
  20   3   2        0.64       -3.13      4.53 o 
 -20   4   2        1.45        8.88      6.38 o 
 -19   4   2        1.62        2.72      4.72 o 
 -18   4   2        2.42        3.03      4.50 o 
 -17   4   2        4.17        0.17      3.96 o 
 -16   4   2        1.75        4.51      3.34 o 
 -15   4   2       29.09       25.32      4.30 o 
 -14   4   2        0.15       -1.64      2.52 o 
 -13   4   2       30.72       29.85      4.01 o 
 -12   4   2      113.83      125.87      6.08 o 
 -11   4   2       13.25       12.60      2.96 o 
 -10   4   2       66.40       64.48      4.61 o 
  -9   4   2        6.04        5.09      1.60 o 
  -8   4   2       57.83       55.71      3.02 o 
  -7   4   2      487.70      457.25      7.11 o 
  -6   4   2      163.54      187.34      5.15 o 
  -5   4   2       52.16       67.41      2.26 o 
  -4   4   2      172.79      156.58      5.64 o 
  -3   4   2       72.67       71.21      3.59 o 
  -2   4   2     1707.63     1889.54     78.07 o 
  -1   4   2       17.93       15.08      1.66 o 
   0   4   2     2620.49     3189.12     80.31 o 
   1   4   2       23.66       28.66      2.01 o 
   2   4   2      104.29      106.34      3.71 o 
   3   4   2       45.03       61.68      2.72 o 
   4   4   2        8.72       11.35      1.41 o 
   5   4   2      249.83      310.67     10.70 o 
   6   4   2       66.47       62.29      2.73 o 
   7   4   2       41.71       56.02      3.02 o 
   8   4   2      235.70      235.20      7.17 o 
   9   4   2       63.39       59.49      2.45 o 
  10   4   2       74.78       66.41      3.24 o 
  11   4   2       53.82       46.73      2.65 o 
  12   4   2       20.61       23.24      2.54 o 
  13   4   2       97.37       89.43      5.38 o 
  14   4   2        5.02        6.05      3.84 o 
  15   4   2       10.23        8.60      4.15 o 
  16   4   2        4.38        0.36      4.06 o 
  17   4   2        9.09        6.37      4.55 o 
  18   4   2        0.83        5.58      4.65 o 
  19   4   2        0.00       -2.18      4.62 o 
 -19   5   2        0.64        2.60      8.28 o 
 -18   5   2        1.98       -0.49      4.44 o 
 -17   5   2        0.17       -3.66      3.66 o 
 -16   5   2        0.92       -3.52      3.52 o 
 -15   5   2       13.87       17.04      4.63 o 
 -14   5   2        0.29        0.08      2.73 o 
 -13   5   2       54.24       56.63      5.51 o 
 -12   5   2       47.70       51.69      5.42 o 
 -11   5   2      363.23      360.52     14.27 o 
 -10   5   2       11.34       11.32      2.47 o 
  -9   5   2        1.17        0.73      1.79 o 
  -8   5   2       43.11       37.26      2.99 o 
  -7   5   2       40.12       42.70      2.67 o 
  -6   5   2       57.31       74.74      2.99 o 
  -5   5   2       30.00       23.95      1.83 o 
  -4   5   2       16.09       13.49      1.68 o 
  -3   5   2       94.34      106.04      3.38 o 
  -2   5   2      220.75      242.47     60.08 o 
  -1   5   2     1247.81     1205.62     60.16 o 
   0   5   2      165.23      166.95      4.46 o 
   1   5   2      613.76      673.02     15.20 o 
   2   5   2      441.32      474.25      8.31 o 
   3   5   2      103.86      111.00      4.22 o 
   4   5   2      852.02      944.17     36.60 o 
   5   5   2       14.30       18.94      3.56 o 
   6   5   2      324.94      311.65     15.18 o 
   7   5   2      111.63      119.85      4.60 o 
   8   5   2       50.80       47.85      4.30 o 
   9   5   2      276.75      303.62      7.65 o 
  10   5   2        0.81        0.06      2.29 o 
  11   5   2      317.13      339.46     11.88 o 
  12   5   2      279.24      247.95     20.79 o 
  13   5   2       36.55       33.56      5.20 o 
  14   5   2       18.91       16.92      4.72 o 
  15   5   2       14.70       13.74      4.71 o 
  16   5   2        6.50        8.36      4.69 o 
  17   5   2        0.89       -2.40      4.08 o 
  18   5   2        6.25       10.51      5.14 o 
  19   5   2        4.19        0.10      4.75 o 
 -18   6   2        0.02       -5.84      7.14 o 
 -17   6   2        0.01       -1.65      4.99 o 
 -16   6   2        3.39       -1.38      4.62 o 
 -15   6   2       16.97       17.59      6.02 o 
 -14   6   2        3.67       11.00      5.16 o 
 -13   6   2        1.10        3.26      4.42 o 
 -12   6   2        3.36        6.67      3.50 o 
 -11   6   2       59.02       59.54      5.74 o 
 -10   6   2        0.25        1.22      2.98 o 
  -9   6   2      399.42      388.25     20.77 o 
  -8   6   2        0.92        2.88      2.69 o 
  -7   6   2      500.26      518.76     16.66 o 
  -6   6   2       64.80       53.39      3.42 o 
  -5   6   2      137.31      137.95      4.86 o 
  -4   6   2       33.21       35.48      2.83 o 
  -3   6   2      500.52      586.00     17.60 o 
  -2   6   2     1018.65      895.83     72.81 o 
  -1   6   2       55.35       63.31      3.89 o 
   0   6   2      551.09      591.53     11.22 o 
   1   6   2      316.22      303.92      9.78 o 
   2   6   2      619.36      576.74     15.52 o 
   3   6   2      257.03      298.59      8.25 o 
   4   6   2        7.37        2.63      2.38 o 
   5   6   2      342.47      304.71     11.59 o 
   6   6   2      129.43      150.16      6.47 o 
   7   6   2      189.63      207.30     13.93 o 
   8   6   2      108.53       93.67      5.96 o 
   9   6   2       60.59       42.27      4.82 o 
  10   6   2      155.14      150.52      9.31 o 
  11   6   2       33.72       30.07      4.74 o 
  12   6   2        0.28        1.93      3.32 o 
  13   6   2       26.32       28.91      5.22 o 
  14   6   2       16.95        9.83      4.39 o 
  15   6   2       28.13       34.24      6.00 o 
  16   6   2       45.03       50.62      7.11 o 
  17   6   2       15.70       18.41      5.63 o 
  18   6   2       11.65       14.77      9.25 o 
 -16   7   2        0.03       -1.46      7.47 o 
 -15   7   2        1.68       -0.65      7.30 o 
 -14   7   2        1.12        6.01      7.63 o 
 -13   7   2       30.92       35.46      6.88 o 
 -12   7   2        5.06        0.04      4.07 o 
 -11   7   2      147.73      140.33     11.93 o 
 -10   7   2      133.68      104.82      8.93 o 
  -9   7   2      141.36      163.40      9.71 o 
  -8   7   2      141.62      138.27      9.60 o 
  -7   7   2       56.17       60.81      3.73 o 
  -6   7   2       40.31       46.04      4.18 o 
  -5   7   2        4.98        6.26      1.82 o 
  -4   7   2       10.22       11.54      2.19 o 
  -3   7   2       14.02        6.58      3.82 o 
  -2   7   2        7.31        8.43      2.47 o 
  -1   7   2       46.07       51.76      3.52 o 
   0   7   2      533.70      484.41     16.47 o 
   1   7   2        5.94        4.76      2.70 o 
   2   7   2     1319.87     1265.97     69.80 o 
   3   7   2       60.04       49.72      6.10 o 
   4   7   2      393.68      381.77     14.89 o 
   5   7   2       33.20       30.68      5.55 o 
   6   7   2      337.94      289.61     32.14 o 
   7   7   2      108.29      114.71     17.53 o 
   8   7   2       53.24       56.40      7.35 o 
   9   7   2       72.85       71.10     11.04 o 
  10   7   2       10.87       12.82      5.17 o 
  11   7   2       73.94       73.67      8.77 o 
  12   7   2       15.41        9.80      5.39 o 
  13   7   2        2.47       -0.03      3.54 o 
  14   7   2        6.19        6.65      4.34 o 
  15   7   2        9.03        7.86      4.76 o 
  16   7   2        1.23        1.60      4.34 o 
 -14   8   2        1.84        1.14      8.12 o 
 -13   8   2        4.22        5.52      7.79 o 
 -12   8   2       30.33       26.95      9.74 o 
 -11   8   2       58.25       67.69     12.82 o 
 -10   8   2        0.10        3.41      6.82 o 
  -9   8   2        4.14        9.41      7.30 o 
  -8   8   2        0.02        2.60      5.84 o 
  -7   8   2       31.60       33.11      8.44 o 
  -6   8   2      110.88      101.45     11.53 o 
  -5   8   2       25.15       25.16      7.30 o 
  -4   8   2      278.93      250.82     23.29 o 
  -3   8   2       43.28       38.57      5.41 o 
  -2   8   2      218.04      216.95     16.85 o 
  -1   8   2       29.74       38.97      4.06 o 
   0   8   2      129.52      121.33     10.12 o 
   1   8   2      134.98      126.85     20.94 o 
   2   8   2       23.52       29.80      5.48 o 
   3   8   2       40.89       52.59     10.15 o 
   4   8   2       31.88       30.84      5.73 o 
   5   8   2       28.54       30.27      5.97 o 
   6   8   2        2.89        1.51      3.84 o 
   7   8   2        8.65        8.26      4.59 o 
   8   8   2       19.65       16.93      6.09 o 
   9   8   2        9.84       13.52      5.06 o 
  10   8   2       21.51       16.64      5.62 o 
  11   8   2        2.93        1.86      4.64 o 
  12   8   2        0.55        4.66      5.16 o 
  13   8   2        4.93       13.00      6.22 o 
  14   8   2        1.00       10.10      6.37 o 
 -12   9   2        0.01        0.65      7.63 o 
 -11   9   2        0.04        4.06      7.79 o 
 -10   9   2        0.10        0.49      7.14 o 
  -9   9   2        0.50        2.11      6.82 o 
  -8   9   2        4.19        6.66      7.14 o 
  -7   9   2        0.11        1.46      6.01 o 
  -6   9   2        0.13        1.46      5.36 o 
  -5   9   2        3.88        8.60      6.01 o 
  -4   9   2        0.07       -1.30      4.38 o 
  -3   9   2        6.54        3.90      5.36 o 
  -2   9   2        0.45       -0.81      4.71 o 
  -1   9   2        6.91        9.74      5.84 o 
   0   9   2        2.47        1.95      4.87 o 
   1   9   2       18.01       18.59      4.91 o 
   2   9   2        6.13       -0.97      5.68 o 
   3   9   2       17.41       20.45      7.95 o 
   4   9   2        1.71        1.62      6.17 o 
   5   9   2        3.33        9.58      6.98 o 
   6   9   2        2.61       -1.62      5.68 o 
   7   9   2       29.99       18.18      8.12 o 
   8   9   2        0.75        4.87      6.82 o 
   9   9   2       20.51       22.89      9.09 o 
  10   9   2        1.47        4.06      7.47 o 
  11   9   2        4.00        7.63      8.28 o 
  -9  10   2        2.17       -2.92      6.82 o 
  -8  10   2        0.19       -4.71      6.82 o 
  -7  10   2       20.83       27.60      9.41 o 
  -6  10   2       13.04        4.55      6.82 o 
  -5  10   2        7.81        6.82      6.66 o 
  -4  10   2        7.11        4.38      6.49 o 
  -3  10   2        5.61        4.06      6.33 o 
  -2  10   2        1.25       -1.30      5.68 o 
  -1  10   2        6.08        0.32      5.52 o 
   0  10   2        3.07        2.75      4.29 o 
   1  10   2        0.32        2.11      4.23 o 
   2  10   2        0.38        4.82      4.44 o 
   3  10   2       17.75       18.83      8.60 o 
   4  10   2       34.68       26.78      9.25 o 
   5  10   2        5.24        3.25      6.98 o 
   6  10   2       24.47       19.48      8.93 o 
   7  10   2        1.01       -5.03      6.98 o 
   8  10   2        1.91       -4.55      6.33 o 
  -4  11   2        0.30        4.71      7.30 o 
  -3  11   2        1.02       10.88      7.79 o 
  -2  11   2        8.88        7.95      7.47 o 
  -1  11   2        5.89        6.62      5.39 o 
   0  11   2        9.39        9.33      5.78 o 
   1  11   2       37.07       38.62      7.45 o 
   2  11   2       76.78       75.43      9.34 o 
   3  11   2        0.67        4.22      5.19 o 
   4  11   2       15.75       18.67      9.74 o 
 -21   1   3        1.36        6.15      5.25 o 
 -20   1   3        6.14        8.29      4.37 o 
 -19   1   3        0.02        5.65      3.95 o 
 -18   1   3       23.54       25.32      4.88 o 
 -17   1   3        6.12        3.23      3.47 o 
 -16   1   3       23.55       22.29      4.31 o 
 -15   1   3       13.19       25.08      4.05 o 
 -14   1   3       67.51       73.58      5.68 o 
 -13   1   3       72.30       58.18      3.65 o 
 -12   1   3       36.62       30.98      2.84 o 
 -11   1   3      299.96      300.49      7.27 o 
 -10   1   3        0.14       -1.09      1.43 o 
  -9   1   3       39.36       47.69      2.37 o 
  -8   1   3      368.93      374.92      5.19 o 
  -7   1   3     3366.31     3523.46     41.37 o 
  -6   1   3     1130.09     1126.40     10.68 o 
  -5   1   3     1967.51     2054.69     19.59 o 
  -4   1   3      480.09      551.48      4.17 o 
  -3   1   3      155.41      121.53      1.96 o 
  -2   1   3       60.85       56.39      1.55 o 
  -1   1   3       65.71       50.13      1.55 o 
   0   1   3      206.77      108.55     30.93 o 
   1   1   3     2544.37     2447.33     61.63 o 
   2   1   3       90.78       98.55      4.09 o 
   3   1   3     2500.94     2744.03     79.03 o 
   4   1   3     1823.70     2112.54     67.43 o 
   5   1   3      205.86      241.34      7.44 o 
   6   1   3      606.13      673.05     22.06 o 
   7   1   3      400.10      458.05     13.76 o 
   8   1   3      824.95      954.91     25.11 o 
   9   1   3       79.12       83.22      2.86 o 
  10   1   3        0.69        0.16      1.38 o 
  11   1   3       66.98       56.04      3.26 o 
  12   1   3        2.10        1.47      2.23 o 
  13   1   3        0.75        1.41      2.11 o 
  14   1   3       32.22       31.65      3.48 o 
  15   1   3        5.17        4.45      2.55 o 
  16   1   3       49.39       57.64      4.50 o 
  17   1   3       11.61       12.81      3.84 o 
  18   1   3       13.41       18.91      5.24 o 
  19   1   3       27.06       29.98      6.12 o 
  20   1   3        8.46        9.98      9.66 o 
 -21   2   3        0.19        0.03      5.78 o 
 -20   2   3        1.58       -0.57      3.89 o 
 -19   2   3       55.82       52.44      6.26 o 
 -18   2   3        0.81        2.55      3.59 o 
 -17   2   3      111.04      106.81      7.35 o 
 -16   2   3        1.54        1.66      3.12 o 
 -15   2   3       30.78       31.78      4.41 o 
 -14   2   3        7.40        5.66      3.11 o 
 -13   2   3        5.78        5.37      2.56 o 
 -12   2   3      174.13      184.29      6.20 o 
 -11   2   3      107.87      107.39      4.34 o 
 -10   2   3      374.18      341.33      6.44 o 
  -9   2   3       51.07       51.82      2.57 o 
  -8   2   3      379.92      364.68      5.27 o 
  -7   2   3      766.09      794.51      8.68 o 
  -6   2   3     2383.71     2598.86     35.06 o 
  -5   2   3      627.66      607.26     11.63 o 
  -4   2   3        7.00        5.26      0.88 o 
  -3   2   3       82.89       81.25      2.24 o 
  -2   2   3       15.20       11.78      0.95 o 
  -1   2   3      141.69      180.45      2.46 o 
   0   2   3       85.46       51.47      1.73 o 
   1   2   3      202.15      185.85      7.16 o 
   2   2   3       57.47       62.91      3.45 o 
   3   2   3       84.28       77.35      2.55 o 
   4   2   3      387.70      405.69     14.42 o 
   5   2   3      614.89      721.80     19.63 o 
   6   2   3     1583.77     1715.69     51.10 o 
   7   2   3      434.42      570.87     19.72 o 
   8   2   3       36.00       41.93      2.04 o 
   9   2   3       14.35        5.78      1.34 o 
  10   2   3        0.21        4.24      2.46 o 
  11   2   3       67.88       68.82      3.48 o 
  12   2   3       19.77       18.66      2.40 o 
  13   2   3      197.21      194.39      5.97 o 
  14   2   3        4.90        8.67      2.63 o 
  15   2   3      160.25      155.52      5.93 o 
  16   2   3        5.35        4.13      3.34 o 
  17   2   3        6.12        8.69      4.50 o 
  18   2   3       10.20        6.52      4.46 o 
  19   2   3        2.04       -3.17      4.08 o 
  20   2   3        0.15       -1.02      4.71 o 
 -20   3   3        3.78        6.02      5.01 o 
 -19   3   3        2.39        5.94      4.19 o 
 -18   3   3       18.73       26.53      4.95 o 
 -17   3   3        0.03       -2.84      3.06 o 
 -16   3   3        6.26        8.98      3.54 o 
 -15   3   3       16.26       19.76      3.88 o 
 -14   3   3        5.50        8.61      2.83 o 
 -13   3   3       92.72      101.94      5.31 o 
 -12   3   3       98.61       97.57      5.04 o 
 -11   3   3      631.87      631.90     13.59 o 
 -10   3   3      200.72      170.49      5.74 o 
  -9   3   3      166.91      164.66      4.84 o 
  -8   3   3       89.81       86.82      3.25 o 
  -7   3   3       81.02       73.41      2.54 o 
  -6   3   3       23.65       27.57      1.71 o 
  -5   3   3      262.56      267.51      4.23 o 
  -4   3   3       72.13       91.90      2.36 o 
  -3   3   3      342.83      233.19      4.19 o 
  -2   3   3      402.69      495.40     12.94 o 
  -1   3   3     2054.91     2167.72     53.66 o 
   0   3   3      321.49      307.76      9.16 o 
   1   3   3     1204.33     1342.03     23.66 o 
   2   3   3     3745.77     4165.76     95.84 o 
   3   3   3      951.71      997.08     32.45 o 
   4   3   3       65.14       64.69      2.65 o 
   5   3   3        4.80        7.88      1.27 o 
   6   3   3      211.56      246.41      5.85 o 
   7   3   3      802.19      865.00     19.78 o 
   8   3   3        0.32        1.06      0.72 o 
   9   3   3       10.40        8.47      1.35 o 
  10   3   3       53.57       47.61      2.48 o 
  11   3   3       24.17       17.51      1.96 o 
  12   3   3      231.64      223.73      6.89 o 
  13   3   3       58.79       56.72      3.65 o 
  14   3   3       21.70       12.28      2.75 o 
  15   3   3       96.16      100.62      6.26 o 
  16   3   3        6.88        5.61      4.11 o 
  17   3   3       30.55       34.34      6.06 o 
  18   3   3        0.26       -1.06      4.40 o 
  19   3   3        2.71        4.70      4.71 o 
  20   3   3        2.27        5.15      5.96 o 
 -19   4   3       10.26        7.80      4.89 o 
 -18   4   3        1.06        1.38      4.17 o 
 -17   4   3       13.24       12.64      4.07 o 
 -16   4   3        0.24        1.64      3.13 o 
 -15   4   3       63.12       56.62      5.53 o 
 -14   4   3       67.49       70.23      5.81 o 
 -13   4   3        6.50        6.75      2.91 o 
 -12   4   3        0.11       -0.81      2.47 o 
 -11   4   3      104.98       96.48      5.41 o 
 -10   4   3      299.45      292.40      9.44 o 
  -9   4   3      181.14      176.20      4.80 o 
  -8   4   3       61.34       52.24      2.93 o 
  -7   4   3      429.89      429.22      5.74 o 
  -6   4   3        3.22        2.81      1.20 o 
  -5   4   3      535.48      545.64     10.63 o 
  -4   4   3       12.75       11.95      1.47 o 
  -3   4   3     2471.38     2667.91     55.04 o 
  -2   4   3       19.61       21.61      1.96 o 
  -1   4   3      330.41      411.17     21.28 o 
   0   4   3      155.27      290.45      7.86 o 
   1   4   3      115.09      112.65      3.40 o 
   2   4   3      164.08      182.61      4.03 o 
   3   4   3     3564.96     3500.56    138.06 o 
   4   4   3      468.64      522.86     21.51 o 
   5   4   3        0.42        4.96      1.32 o 
   6   4   3      373.81      342.21     16.28 o 
   7   4   3        6.08        5.11      1.66 o 
   8   4   3      252.52      307.64     10.86 o 
   9   4   3       14.30       12.26      2.20 o 
  10   4   3       98.85      104.44      5.70 o 
  11   4   3      125.37      149.74      6.07 o 
  12   4   3       64.19       59.48      2.82 o 
  13   4   3       53.37       54.25      5.99 o 
  14   4   3        2.79        7.29      3.95 o 
  15   4   3       11.52       10.88      4.51 o 
  16   4   3       44.13       45.27      6.41 o 
  17   4   3       10.10        6.05      4.62 o 
  18   4   3        2.89       -3.07      4.21 o 
  19   4   3        4.46        1.77      4.92 o 
 -19   5   3        2.08       -1.14      7.30 o 
 -18   5   3        1.06        0.29      5.15 o 
 -17   5   3        0.04        5.09      5.54 o 
 -16   5   3        0.52        2.08      4.88 o 
 -15   5   3        0.13        1.04      3.55 o 
 -14   5   3        0.05       -1.26      3.26 o 
 -13   5   3        9.10        6.46      3.65 o 
 -12   5   3        1.17       -1.02      2.96 o 
 -11   5   3      154.18      132.02      7.30 o 
 -10   5   3       31.27       34.77      4.53 o 
  -9   5   3       95.98       92.59      4.94 o 
  -8   5   3       41.75       42.82      3.22 o 
  -7   5   3       12.41        7.94      1.81 o 
  -6   5   3      161.46      181.06      6.74 o 
  -5   5   3        0.19       -1.23      1.23 o 
  -4   5   3      248.00      274.67      7.49 o 
  -3   5   3      114.01      142.20      4.61 o 
  -2   5   3        8.13       10.11      1.77 o 
  -1   5   3      183.16      210.61      8.18 o 
   0   5   3      281.27      271.77     10.97 o 
   1   5   3      122.46      125.53      3.77 o 
   2   5   3      134.56      153.72      4.93 o 
   3   5   3       83.85       92.86      4.90 o 
   4   5   3      312.16      313.67     13.49 o 
   5   5   3        0.15        0.22      1.49 o 
   6   5   3        9.74       15.67      2.32 o 
   7   5   3       17.23       15.29      2.41 o 
   8   5   3        2.73       -0.72      1.94 o 
   9   5   3       60.76       64.25      4.44 o 
  10   5   3       28.52       26.61      4.25 o 
  11   5   3        1.14        0.04      3.15 o 
  12   5   3        0.21       -1.29      3.29 o 
  13   5   3      128.56      116.28      9.36 o 
  14   5   3        1.25        0.20      3.71 o 
  15   5   3       26.65       31.58      5.56 o 
  16   5   3       23.73       27.80      5.75 o 
  17   5   3       26.63       24.47      6.07 o 
  18   5   3        0.09        3.92      4.71 o 
 -17   6   3        0.11       -1.30      7.63 o 
 -16   6   3        0.52       -3.59      4.42 o 
 -15   6   3        3.99        2.31      4.62 o 
 -14   6   3        0.98        0.24      4.18 o 
 -13   6   3       24.75       18.47      5.67 o 
 -12   6   3       74.78       91.20      7.04 o 
 -11   6   3       64.96       63.80      6.04 o 
 -10   6   3       62.39       63.28      5.74 o 
  -9   6   3        6.29        8.35      3.29 o 
  -8   6   3       89.00       90.23      4.67 o 
  -7   6   3       10.39       13.98      2.21 o 
  -6   6   3        2.09        1.36      1.56 o 
  -5   6   3        0.40        0.01      1.43 o 
  -4   6   3        4.09        7.97      1.52 o 
  -3   6   3       41.41       40.98      3.04 o 
  -2   6   3      107.42      111.30      5.75 o 
  -1   6   3       97.54       92.13      3.98 o 
   0   6   3       10.45        5.61      1.77 o 
   1   6   3      141.26      168.31     12.06 o 
   2   6   3        0.65       -1.75      2.34 o 
   3   6   3       11.81       20.99      3.06 o 
   4   6   3        0.29        0.42      2.36 o 
   5   6   3        0.19       -4.84      4.84 o 
   6   6   3        8.64        9.10      2.79 o 
   7   6   3        0.68       -1.25      1.85 o 
   8   6   3        7.23        3.33      2.24 o 
   9   6   3       13.70        9.47      3.31 o 
  10   6   3       17.38        9.59      3.64 o 
  11   6   3       17.64       14.84      3.96 o 
  12   6   3       18.63       18.11      4.44 o 
  13   6   3        9.57        9.94      4.22 o 
  14   6   3        1.54        2.81      4.37 o 
  15   6   3        8.44       11.06      4.83 o 
  16   6   3        3.16        1.33      4.34 o 
  17   6   3        0.02       -2.25      4.36 o 
 -15   7   3        0.08       -2.27      6.98 o 
 -14   7   3        0.03       -3.41      6.17 o 
 -13   7   3        0.56        0.97      6.66 o 
 -12   7   3        0.00       -0.49      6.33 o 
 -11   7   3       26.31       30.03      9.58 o 
 -10   7   3       31.52       30.74      5.89 o 
  -9   7   3      111.99      116.98      6.91 o 
  -8   7   3       11.74       12.04      2.71 o 
  -7   7   3       95.71       94.98      6.16 o 
  -6   7   3       14.60       12.64      2.28 o 
  -5   7   3       15.40       13.58      2.24 o 
  -4   7   3       83.59       79.24      4.82 o 
  -3   7   3       31.10       29.33      3.26 o 
  -2   7   3       12.89       16.71      2.88 o 
  -1   7   3      462.19      516.07     27.46 o 
   0   7   3       15.48       20.61      2.85 o 
   1   7   3       46.49       45.16      3.86 o 
   2   7   3        1.22       -2.29      2.69 o 
   3   7   3        8.88        3.54      2.99 o 
   4   7   3      161.79      171.52     11.81 o 
   5   7   3      117.78      107.02     19.56 o 
   6   7   3       11.51       13.47      5.05 o 
   7   7   3        0.03       -1.02      3.73 o 
   8   7   3        2.74        1.38      4.02 o 
   9   7   3        0.00       -3.90      3.90 o 
  10   7   3        1.86        1.47      4.53 o 
  11   7   3       17.67       18.25      5.91 o 
  12   7   3       30.09       19.28      4.65 o 
  13   7   3       11.66        9.41      4.29 o 
  14   7   3        2.17        0.52      3.77 o 
  15   7   3        5.64        8.39      4.62 o 
  16   7   3        2.98        8.00      5.80 o 
 -14   8   3        9.74        3.25      7.79 o 
 -13   8   3        0.00       -1.46      6.82 o 
 -12   8   3        2.95       -5.03      6.33 o 
 -11   8   3        0.46        3.25      6.66 o 
 -10   8   3       52.10       53.41     11.20 o 
  -9   8   3       90.21      102.92     13.96 o 
  -8   8   3        7.64       16.23      7.47 o 
  -7   8   3      139.65      156.65     13.96 o 
  -6   8   3        1.62        9.90      6.17 o 
  -5   8   3       74.22       88.26      7.79 o 
  -4   8   3       17.02       14.20      3.59 o 
  -3   8   3       17.03       13.66      3.42 o 
  -2   8   3        0.18       -0.53      2.51 o 
  -1   8   3       28.51       22.03      4.44 o 
   0   8   3        0.03       -1.94      2.93 o 
   1   8   3       28.14       33.07      4.87 o 
   2   8   3        2.84        3.74      4.19 o 
   3   8   3      292.66      261.48     49.75 o 
   4   8   3       70.03       83.05      9.01 o 
   5   8   3       50.08       48.19      7.06 o 
   6   8   3        9.02        6.85      4.52 o 
   7   8   3        1.03        2.33      4.36 o 
   8   8   3        0.21       -3.61      4.06 o 
   9   8   3        3.33        5.50      4.79 o 
  10   8   3        1.12       -1.74      4.21 o 
  11   8   3       18.50       23.27     11.28 o 
  12   8   3        0.01        2.97      5.03 o 
  13   8   3       13.24        8.98      6.03 o 
  14   8   3        3.86        7.47      8.93 o 
 -12   9   3        1.60       -5.68      7.30 o 
 -11   9   3       37.82       36.20     11.04 o 
 -10   9   3        9.36       11.20      8.12 o 
  -9   9   3       12.69       10.39      8.12 o 
  -8   9   3       25.93       31.49      9.41 o 
  -7   9   3        1.76        4.38      6.33 o 
  -6   9   3       25.60       31.49      8.60 o 
  -5   9   3       50.29       47.40      9.58 o 
  -4   9   3        1.48       -3.08      4.71 o 
  -3   9   3       21.01       29.22      7.30 o 
  -2   9   3        0.78        0.32      4.55 o 
  -1   9   3       23.66       10.39      5.84 o 
   0   9   3        7.47        6.33      5.36 o 
   1   9   3       29.57       31.61      5.42 o 
   2   9   3       82.75       83.42      7.54 o 
   3   9   3       25.43       22.56      8.44 o 
   4   9   3        5.54        4.22      6.49 o 
   5   9   3       29.30       32.79      9.74 o 
   6   9   3        3.91        6.66      6.98 o 
   7   9   3       35.73       36.85     10.06 o 
   8   9   3        0.65        3.90      6.82 o 
   9   9   3        0.14       -1.30      6.82 o 
  10   9   3        0.57        0.97      6.82 o 
  11   9   3        1.03       -6.17      6.17 o 
  -9  10   3        7.65        8.77      7.95 o 
  -8  10   3        9.06        6.17      7.79 o 
  -7  10   3       29.58       34.09      9.74 o 
  -6  10   3        3.20        6.66      7.14 o 
  -5  10   3        3.34        8.12      6.49 o 
  -4  10   3        4.88        5.84      6.17 o 
  -3  10   3        0.32       -1.46      5.19 o 
  -2  10   3        1.83        2.60      5.68 o 
  -1  10   3        0.00       -4.55      4.71 o 
   0  10   3       11.79       13.65      5.06 o 
   1  10   3       16.41       16.46      5.30 o 
   2  10   3        1.34        0.29      4.55 o 
   3  10   3        6.18        7.94      4.50 o 
   4  10   3       11.26        7.63      7.63 o 
   5  10   3        0.27       -1.95      6.33 o 
   6  10   3       35.25       37.01     11.04 o 
   7  10   3        3.36        1.95      7.79 o 
   8  10   3        8.80        4.38      7.95 o 
  -3  11   3        4.20        7.47      7.30 o 
  -2  11   3        0.04       -4.38      5.84 o 
  -1  11   3        5.55        5.70      5.43 o 
   0  11   3        0.66       -3.55      4.68 o 
   1  11   3        5.68        9.25      8.93 o 
   2  11   3        4.88        0.81      7.79 o 
 -21   0   4        0.19       -3.52      5.78 o 
 -20   0   4        4.72       12.31     10.96 o 
 -19   0   4       47.54       42.38      8.43 o 
 -18   0   4        5.98        7.71      5.59 o 
 -17   0   4       33.99       35.79      7.34 o 
 -16   0   4       28.79       25.94      6.25 o 
 -15   0   4        4.40       -0.24      3.84 o 
 -14   0   4       11.14       13.13      4.99 o 
 -13   0   4        1.25        0.96      3.77 o 
 -12   0   4        0.81       -0.73      3.21 o 
 -11   0   4      100.49      101.91      6.63 o 
 -10   0   4     1043.95     1124.80     18.30 o 
  -9   0   4     1041.40     1036.13     22.79 o 
  -8   0   4     2359.36     2619.10     44.26 o 
  -7   0   4    10371.01    11043.52    169.43 o 
  -6   0   4     2382.05     2641.47     35.74 o 
  -5   0   4        0.63       -0.63      1.10 o 
  -4   0   4      110.94       92.75      3.07 o 
  -3   0   4     1538.56     1330.23     18.27 o 
  -2   0   4      553.09      341.35      6.09 o 
  -1   0   4      907.36     1023.06     18.16 o 
   0   0   4     2493.89     2613.65     21.58 o 
   1   0   4     1260.63     1184.64     43.17 o 
   2   0   4      410.98      381.74     13.29 o 
   3   0   4      624.10      636.96     24.98 o 
   4   0   4      418.60      332.19     12.04 o 
   5   0   4      587.50      937.71     48.59 o 
   6   0   4     3517.94     4031.91    196.44 o 
   7   0   4      644.58      645.08     36.39 o 
   8   0   4      902.79      921.36     45.52 o 
   9   0   4       21.17       32.00      3.45 o 
  10   0   4       25.17       38.14      3.92 o 
  11   0   4      146.96      131.28      7.60 o 
  12   0   4       57.41       56.52      6.33 o 
  13   0   4      292.72      287.83     20.70 o 
  14   0   4       24.09       25.21      8.36 o 
  15   0   4        8.09        0.14      5.25 o 
  16   0   4       45.95       48.53      5.87 o 
  17   0   4       21.45       21.46      4.79 o 
  18   0   4       21.97       25.00      9.90 o 
  19   0   4        0.49       -0.97      7.63 o 
  20   0   4        3.18       -1.30      8.12 o 
 -21   1   4        0.11        2.18      4.90 o 
 -20   1   4       10.18        9.75      4.63 o 
 -19   1   4        3.24        4.41      4.12 o 
 -18   1   4       22.79       16.81      4.61 o 
 -17   1   4        3.09        4.39      3.61 o 
 -16   1   4        1.14        1.41      3.17 o 
 -15   1   4       46.68       53.00      5.31 o 
 -14   1   4        0.31        0.62      2.69 o 
 -13   1   4      447.46      435.02      8.45 o 
 -12   1   4       37.14       41.33      3.20 o 
 -11   1   4      159.83      139.57      4.32 o 
 -10   1   4       76.12       85.67      3.54 o 
  -9   1   4      173.82      201.23      4.31 o 
  -8   1   4      113.49      111.20      2.43 o 
  -7   1   4      324.74      301.67      3.68 o 
  -6   1   4      394.14      480.28      7.20 o 
  -5   1   4     4190.83     4470.39     33.28 o 
  -4   1   4      983.65     1120.87     11.24 o 
  -3   1   4     1334.73     1286.01     16.35 o 
  -2   1   4     1733.66     1597.38     22.53 o 
  -1   1   4     1205.16     1001.83     11.65 o 
   0   1   4     4416.35     4541.87     65.72 o 
   1   1   4      403.42      373.82     55.12 o 
   2   1   4      197.89      170.86     26.81 o 
   3   1   4      176.80      147.12      3.63 o 
   4   1   4      224.13      271.98      6.87 o 
   5   1   4     2389.90     2630.49     85.75 o 
   6   1   4     1529.16     1662.84     46.93 o 
   7   1   4     2057.05     2211.12     62.64 o 
   8   1   4       84.44       93.26      2.82 o 
   9   1   4        0.56        1.45      1.17 o 
  10   1   4        5.86        6.86      1.76 o 
  11   1   4       28.48       24.69      2.56 o 
  12   1   4      209.47      202.20      9.20 o 
  13   1   4        2.56        0.88      2.21 o 
  14   1   4       45.33       44.67      3.89 o 
  15   1   4       10.73        7.57      2.83 o 
  16   1   4        0.00        2.74      2.74 o 
  17   1   4       22.69       24.61      5.75 o 
  18   1   4       12.46        8.72      4.58 o 
  19   1   4        4.60        4.82      4.88 o 
  20   1   4        6.63        2.27      6.31 o 
 -20   2   4        3.10        2.74      4.19 o 
 -19   2   4        0.10        0.83      3.97 o 
 -18   2   4        0.04        5.63      3.92 o 
 -17   2   4        2.08        0.46      3.40 o 
 -16   2   4        0.02        0.43      3.14 o 
 -15   2   4        2.01        2.09      3.01 o 
 -14   2   4       23.51       23.30      3.95 o 
 -13   2   4       87.07       76.36      5.70 o 
 -12   2   4        3.88        2.29      2.32 o 
 -11   2   4       48.35       40.69      3.65 o 
 -10   2   4      199.33      168.43      5.15 o 
  -9   2   4      255.08      251.18      5.95 o 
  -8   2   4       86.15       84.15      2.49 o 
  -7   2   4      145.07      159.05      2.89 o 
  -6   2   4      256.95      240.06      3.70 o 
  -5   2   4      406.62      374.87      5.47 o 
  -4   2   4      209.20      235.19      3.10 o 
  -3   2   4        9.25        4.52      0.93 o 
  -2   2   4      649.06      552.66      6.25 o 
  -1   2   4     2592.48     2658.39     42.64 o 
   0   2   4      890.13      992.24     20.66 o 
   1   2   4      908.73      905.09     18.04 o 
   2   2   4     1911.70     1946.80     48.95 o 
   3   2   4       35.83       40.78      1.84 o 
   4   2   4      915.44      959.02     32.16 o 
   5   2   4      353.63      427.06     15.50 o 
   6   2   4      821.11      894.87     26.00 o 
   7   2   4        8.18        5.17      0.89 o 
   8   2   4       56.02       67.72      2.37 o 
   9   2   4      193.11      206.59      7.02 o 
  10   2   4       14.03       11.26      1.74 o 
  11   2   4       76.19       86.29      3.81 o 
  12   2   4       31.49       37.96      3.08 o 
  13   2   4      130.03      118.42      6.50 o 
  14   2   4       67.48       71.95      4.98 o 
  15   2   4       84.58       86.68      5.13 o 
  16   2   4        0.05        3.06      3.12 o 
  17   2   4       16.00       13.51      4.87 o 
  18   2   4        0.22       -0.86      4.25 o 
  19   2   4        6.74       10.59      5.14 o 
  20   2   4        1.15       -5.84      7.47 o 
 -20   3   4        1.29        4.33      6.01 o 
 -19   3   4        0.00        2.54      4.13 o 
 -18   3   4        0.23       -0.93      3.61 o 
 -17   3   4        1.50       -0.34      3.21 o 
 -16   3   4        1.28        1.38      3.18 o 
 -15   3   4        2.17        0.11      2.90 o 
 -14   3   4       19.48       19.98      3.72 o 
 -13   3   4        0.69       -2.30      2.40 o 
 -12   3   4       12.47       12.98      3.17 o 
 -11   3   4       35.51       33.72      3.90 o 
 -10   3   4        4.50        5.35      2.99 o 
  -9   3   4      126.31      125.39      3.40 o 
  -8   3   4        0.84        0.03      1.45 o 
  -7   3   4       21.90       22.24      2.02 o 
  -6   3   4      426.45      450.47      8.79 o 
  -5   3   4       44.00       41.96      1.96 o 
  -4   3   4      610.44      618.77     12.26 o 
  -3   3   4      118.79      104.73      2.76 o 
  -2   3   4      104.68      160.52      5.44 o 
  -1   3   4       61.24       90.81      2.86 o 
   0   3   4     2639.27     2809.34     97.45 o 
   1   3   4      584.86      620.73     18.84 o 
   2   3   4        1.07        1.37      1.54 o 
   3   3   4      892.70      947.19     46.81 o 
   4   3   4     1776.55     1923.17     74.26 o 
   5   3   4      213.88      243.69      5.04 o 
   6   3   4       19.22       14.62      1.76 o 
   7   3   4       43.59       35.90      2.53 o 
   8   3   4        0.14       -0.91      1.42 o 
   9   3   4       58.64       66.33      2.58 o 
  10   3   4        0.94        0.14      0.80 o 
  11   3   4        0.13       -1.34      1.34 o 
  12   3   4        3.52        0.28      1.82 o 
  13   3   4       24.01       26.02      3.12 o 
  14   3   4       33.33       30.44      4.20 o 
  15   3   4        0.59       -0.37      2.89 o 
  16   3   4       16.09       16.49      4.92 o 
  17   3   4       27.06       27.75      5.85 o 
  18   3   4       10.12        9.27      4.97 o 
  19   3   4        0.79       -4.37      4.37 o 
 -19   4   4        7.76        8.66      5.06 o 
 -18   4   4        0.48        5.15      4.66 o 
 -17   4   4        1.51        1.75      3.48 o 
 -16   4   4        6.88       10.33      3.83 o 
 -15   4   4        0.54       -2.20      3.27 o 
 -14   4   4        5.19        2.07      3.59 o 
 -13   4   4        0.90        0.72      3.06 o 
 -12   4   4        0.28       -0.30      2.86 o 
 -11   4   4        4.28        7.58      3.26 o 
 -10   4   4       97.76       96.06      4.67 o 
  -9   4   4      228.14      235.89      9.58 o 
  -8   4   4      144.42      132.82      4.38 o 
  -7   4   4       15.39       15.76      2.11 o 
  -6   4   4      412.72      452.97     11.66 o 
  -5   4   4        3.02        7.21      1.38 o 
  -4   4   4      435.05      417.66      7.98 o 
  -3   4   4       27.44       25.19      2.18 o 
  -2   4   4        8.67        9.37      1.52 o 
  -1   4   4        0.40        1.79      1.06 o 
   0   4   4      251.67      278.57     11.80 o 
   1   4   4      161.20      196.10      6.83 o 
   2   4   4      216.67      292.02      8.18 o 
   3   4   4      520.96      446.94     19.47 o 
   4   4   4     1075.30     1175.60     33.26 o 
   5   4   4        2.72        1.43      1.07 o 
   6   4   4       31.58       43.54      2.80 o 
   7   4   4       48.58       60.64      3.61 o 
   8   4   4        9.69        9.23      2.00 o 
   9   4   4      206.33      194.85      8.47 o 
  10   4   4       73.92       74.96      4.90 o 
  11   4   4       68.87       70.81      4.40 o 
  12   4   4       71.00       62.06      5.00 o 
  13   4   4       46.62       35.86      5.27 o 
  14   4   4        0.15       -0.03      3.02 o 
  15   4   4        9.71        7.85      4.30 o 
  16   4   4        4.81        9.42      4.67 o 
  17   4   4       15.78       13.43      5.25 o 
  18   4   4        5.02        9.14      5.25 o 
  19   4   4        0.00        0.50      4.72 o 
 -18   5   4       13.28       11.17      6.36 o 
 -17   5   4       18.18       16.96      6.31 o 
 -16   5   4       21.12       22.04      6.33 o 
 -15   5   4       11.01       10.68      4.23 o 
 -14   5   4       27.20       30.19      5.12 o 
 -13   5   4        2.59        2.31      3.31 o 
 -12   5   4       14.10        9.01      3.62 o 
 -11   5   4       34.64       27.94      4.51 o 
 -10   5   4       83.53       81.05      6.68 o 
  -9   5   4        0.73        1.99      2.35 o 
  -8   5   4      184.48      176.41      5.44 o 
  -7   5   4      163.07      175.78      5.43 o 
  -6   5   4      115.47      112.96      3.81 o 
  -5   5   4      503.77      463.47     15.73 o 
  -4   5   4        0.70        0.35      1.59 o 
  -3   5   4      346.54      351.57      8.72 o 
  -2   5   4        6.55       15.11      1.89 o 
  -1   5   4      301.41      291.12     10.54 o 
   0   5   4      827.72      959.11     46.88 o 
   1   5   4      216.85      267.19      6.53 o 
   2   5   4      858.58      919.05     26.78 o 
   3   5   4      104.30      109.51      3.89 o 
   4   5   4      532.16      499.12     21.74 o 
   5   5   4     1322.25     1220.61     43.06 o 
   6   5   4        1.32       -1.52      1.64 o 
   7   5   4      275.48      268.84      9.66 o 
   8   5   4       13.66       10.89      2.64 o 
   9   5   4      405.54      375.73     21.02 o 
  10   5   4        0.04        1.05      3.02 o 
  11   5   4      118.85       97.10      9.08 o 
  12   5   4        4.78        1.64      3.44 o 
  13   5   4       35.18       35.69      5.41 o 
  14   5   4        0.03       -0.62      3.81 o 
  15   5   4       44.15       45.45      6.38 o 
  16   5   4        0.09        0.50      4.23 o 
  17   5   4       31.96       37.90      8.03 o 
  18   5   4        6.41        4.70      5.18 o 
 -17   6   4        0.11       -6.98      6.98 o 
 -16   6   4        0.00        1.79      7.95 o 
 -15   6   4        7.40       -4.06      6.66 o 
 -14   6   4        5.54        8.77      5.18 o 
 -13   6   4       70.79       69.99      6.68 o 
 -12   6   4        5.70        4.45      3.60 o 
 -11   6   4        5.74        8.87      3.71 o 
 -10   6   4      349.28      358.61     13.19 o 
  -9   6   4      581.04      578.04     18.21 o 
  -8   6   4       63.14       66.81      4.53 o 
  -7   6   4      164.34      179.06     10.75 o 
  -6   6   4      141.26      134.91      5.91 o 
  -5   6   4       25.13       15.42      7.13 o 
  -4   6   4      389.83      462.69     23.78 o 
  -3   6   4        4.81        2.30      2.00 o 
  -2   6   4      371.56      342.85     20.62 o 
  -1   6   4       15.09       18.25      2.36 o 
   0   6   4       72.35       85.95      5.97 o 
   1   6   4      595.87      602.63     24.35 o 
   2   6   4       57.60       48.02      8.04 o 
   3   6   4     1772.99     1936.45    124.87 o 
   4   6   4      766.30      682.18     35.14 o 
   5   6   4        2.18        2.13      2.31 o 
   6   6   4       94.42      111.52      5.48 o 
   7   6   4        2.17        4.49      2.11 o 
   8   6   4       51.76       51.08      4.84 o 
   9   6   4       43.66       56.41      5.30 o 
  10   6   4        2.16        4.72      3.30 o 
  11   6   4       89.98       80.52      6.50 o 
  12   6   4        0.00        4.36      3.76 o 
  13   6   4      230.82      210.29     10.05 o 
  14   6   4       20.27       22.57      5.28 o 
  15   6   4       25.36       25.34      5.89 o 
  16   6   4       16.90       22.14      5.57 o 
  17   6   4        1.74        3.34      4.70 o 
 -15   7   4       11.66       10.39      8.93 o 
 -14   7   4        1.42        3.90      7.30 o 
 -13   7   4       33.85       33.11     10.23 o 
 -12   7   4        0.18       -2.76      6.01 o 
 -11   7   4       94.52       94.31     13.64 o 
 -10   7   4       26.97       27.23      6.02 o 
  -9   7   4        8.24        7.61      3.45 o 
  -8   7   4       56.76       67.85      5.53 o 
  -7   7   4       20.07       16.01      3.63 o 
  -6   7   4        5.99        7.78      3.00 o 
  -5   7   4       31.95       29.29      4.28 o 
  -4   7   4      208.50      176.74      7.89 o 
  -3   7   4       24.11       24.08      3.24 o 
  -2   7   4      316.85      321.37     15.32 o 
  -1   7   4       71.37       84.37      5.58 o 
   0   7   4      416.33      395.07     18.56 o 
   1   7   4       26.36       27.99      3.40 o 
   2   7   4      718.55      702.54     41.25 o 
   3   7   4       55.11       63.61      5.06 o 
   4   7   4      260.18      256.69     24.02 o 
   5   7   4      210.64      195.24     31.25 o 
   6   7   4       24.34       23.18      5.76 o 
   7   7   4       68.09       72.09     18.99 o 
   8   7   4       12.72        8.49      4.92 o 
   9   7   4        5.35        1.07      4.36 o 
  10   7   4        0.59        2.38      3.24 o 
  11   7   4        1.16       -1.54      3.26 o 
  12   7   4       32.57       34.04      6.91 o 
  13   7   4        0.70        2.63      3.89 o 
  14   7   4       16.84       24.01      5.44 o 
  15   7   4        8.76       15.27      5.18 o 
 -14   8   4        0.10        0.65      7.14 o 
 -13   8   4        0.69       -5.36      6.82 o 
 -12   8   4        1.12       -0.65      7.14 o 
 -11   8   4        6.45       10.88      7.63 o 
 -10   8   4        7.52       13.64      7.47 o 
  -9   8   4       41.73       46.26     10.39 o 
  -8   8   4       61.41       54.06     10.39 o 
  -7   8   4       78.51       69.64     10.88 o 
  -6   8   4       78.63       79.77     12.50 o 
  -5   8   4       29.24       37.09      5.80 o 
  -4   8   4        6.66        2.48      3.02 o 
  -3   8   4       14.01        9.60      3.90 o 
  -2   8   4        1.88       -0.21      3.12 o 
  -1   8   4        3.25        4.92      4.55 o 
   0   8   4       82.07       81.48     11.20 o 
   1   8   4       25.04       25.99      4.42 o 
   2   8   4        0.49        0.10      2.67 o 
   3   8   4        0.54        3.57      4.13 o 
   4   8   4       94.93       89.62     16.31 o 
   5   8   4       15.70        6.67      4.64 o 
   6   8   4       26.94       25.71      6.17 o 
   7   8   4        2.27        2.03      4.28 o 
   8   8   4       10.73       10.98      5.28 o 
   9   8   4        2.70       -0.99      4.39 o 
  10   8   4        1.72        4.71      6.66 o 
  11   8   4        3.19       -0.74      5.10 o 
  12   8   4        8.63        6.99      5.56 o 
  13   8   4        8.73        7.01      6.17 o 
  14   8   4        1.58       13.80      9.41 o 
 -12   9   4        2.71        0.81      7.47 o 
 -11   9   4        1.49        2.11      7.63 o 
 -10   9   4        0.10        5.52      7.47 o 
  -9   9   4        2.16       -2.27      6.01 o 
  -8   9   4        4.29        2.43      6.49 o 
  -7   9   4        1.86        6.01      6.66 o 
  -6   9   4        2.83        2.92      6.01 o 
  -5   9   4        0.01        4.06      5.52 o 
  -4   9   4        0.75        2.76      5.19 o 
  -3   9   4        5.30        2.60      4.87 o 
  -2   9   4       16.12        9.41      5.36 o 
  -1   9   4        3.41        1.14      4.55 o 
   0   9   4        0.26        0.32      4.22 o 
   1   9   4        8.43        5.35      3.72 o 
   2   9   4        7.94        4.74      3.11 o 
   3   9   4       21.53       20.97      5.85 o 
   4   9   4        2.67        2.45      4.46 o 
   5   9   4        2.75        4.90      5.03 o 
   6   9   4        6.32        5.07      5.05 o 
   7   9   4        1.27       -1.11      7.14 o 
   8   9   4        4.21       11.20      7.47 o 
   9   9   4        0.03        0.00      6.66 o 
  10   9   4        0.04       -5.68      6.49 o 
  -8  10   4        0.20       -1.95      6.98 o 
  -7  10   4       21.48       21.59      8.60 o 
  -6  10   4        1.24        3.57      6.33 o 
  -5  10   4        1.73       -5.03      5.03 o 
  -4  10   4        0.16        9.25      6.33 o 
  -3  10   4        2.33       -3.08      4.87 o 
  -2  10   4        1.25        0.49      5.52 o 
  -1  10   4        7.26        9.74      6.01 o 
   0  10   4        3.69        2.74      4.13 o 
   1  10   4       14.03        7.47      4.50 o 
   2  10   4        2.73        9.41      7.95 o 
   3  10   4       24.14       25.16      9.90 o 
   4  10   4        5.31       10.55      8.77 o 
   5  10   4       11.37        8.12      8.12 o 
   6  10   4        3.84        0.81      7.95 o 
   7  10   4        0.00       10.88      8.44 o 
 -20   1   5        6.22        5.14      4.36 o 
 -19   1   5        0.07       -0.49      3.88 o 
 -18   1   5       33.20       39.46      5.76 o 
 -17   1   5        9.53        7.37      3.88 o 
 -16   1   5       18.77       15.20      4.14 o 
 -15   1   5       11.67       18.76      3.98 o 
 -14   1   5       26.69       22.14      3.84 o 
 -13   1   5       24.99       19.23      3.71 o 
 -12   1   5        0.33        1.16      2.11 o 
 -11   1   5      292.52      262.65      6.43 o 
 -10   1   5      297.94      286.19      5.78 o 
  -9   1   5       84.99       95.30      3.52 o 
  -8   1   5      272.05      302.67      4.75 o 
  -7   1   5        3.48        2.60      1.01 o 
  -6   1   5       93.32      105.27      2.49 o 
  -5   1   5      681.87      679.62      5.77 o 
  -4   1   5      139.30      165.80      2.89 o 
  -3   1   5       51.74       39.84      1.93 o 
  -2   1   5      345.39      398.72      6.36 o 
  -1   1   5       68.11      107.74      3.40 o 
   0   1   5      827.29      827.99      8.69 o 
   1   1   5      456.65      579.27     13.05 o 
   2   1   5      431.11      502.23     19.03 o 
   3   1   5      233.09      248.95      5.84 o 
   4   1   5      295.30      326.36      9.32 o 
   5   1   5      230.94      253.61      6.62 o 
   6   1   5      365.19      330.29      9.34 o 
   7   1   5      104.15      122.35      4.38 o 
   8   1   5       24.94       22.59      1.79 o 
   9   1   5       46.22       52.37      2.61 o 
  10   1   5        2.42        2.13      1.70 o 
  11   1   5       43.84       43.80      3.24 o 
  12   1   5        0.01       -1.81      1.98 o 
  13   1   5        9.27        9.94      2.61 o 
  14   1   5       13.29       18.88      3.09 o 
  15   1   5      123.20      134.25      6.20 o 
  16   1   5        0.36        2.76      3.27 o 
  17   1   5       12.26       13.59      4.78 o 
  18   1   5        0.83       -3.11      4.99 o 
  19   1   5        0.13       -5.31      5.31 o 
 -20   2   5        5.47        7.46      4.44 o 
 -19   2   5        9.86       16.51      4.86 o 
 -18   2   5        3.66        4.76      4.07 o 
 -17   2   5        2.43        0.46      3.46 o 
 -16   2   5       64.90       76.62      6.54 o 
 -15   2   5        6.77        5.53      3.36 o 
 -14   2   5      106.08      105.40      7.22 o 
 -13   2   5       18.04        8.05      3.11 o 
 -12   2   5      178.62      163.31      7.52 o 
 -11   2   5       13.71       11.70      2.96 o 
 -10   2   5       16.24        9.56      2.67 o 
  -9   2   5      328.15      339.06      8.64 o 
  -8   2   5        0.56        1.63      1.32 o 
  -7   2   5       72.76       62.75      2.62 o 
  -6   2   5      112.50      143.76      3.13 o 
  -5   2   5       35.53       23.23      1.63 o 
  -4   2   5      153.29       97.61      2.78 o 
  -3   2   5       31.76       43.52      2.10 o 
  -2   2   5       18.75       16.44      1.37 o 
  -1   2   5      234.70      342.27      8.88 o 
   0   2   5      847.37      817.99     10.48 o 
   1   2   5       58.46       49.72      2.68 o 
   2   2   5      132.63      123.41      3.47 o 
   3   2   5       34.50       46.44      2.40 o 
   4   2   5      298.20      261.03     10.51 o 
   5   2   5       19.01       22.09      1.87 o 
   6   2   5        7.00        6.22      1.54 o 
   7   2   5       94.22       85.11      2.57 o 
   8   2   5       17.52       14.92      1.78 o 
   9   2   5      344.09      379.11     11.26 o 
  10   2   5       28.68       27.89      2.25 o 
  11   2   5      135.37      137.61      4.63 o 
  12   2   5      180.72      174.35      6.81 o 
  13   2   5       36.00       30.14      3.44 o 
  14   2   5        2.36        5.42      3.12 o 
  15   2   5        7.57        8.89      3.41 o 
  16   2   5       11.68       11.05      3.58 o 
  17   2   5       18.32       20.53      5.31 o 
  18   2   5        3.72        4.51      4.67 o 
  19   2   5        7.11       11.00      6.36 o 
 -19   3   5        1.27        5.54      4.26 o 
 -18   3   5       34.03       46.82      6.12 o 
 -17   3   5       25.28       36.22      5.27 o 
 -16   3   5       15.83       21.62      4.53 o 
 -15   3   5       47.88       47.71      5.33 o 
 -14   3   5        0.00        4.37      3.55 o 
 -13   3   5      125.67      119.25      7.32 o 
 -12   3   5        7.72        8.22      3.21 o 
 -11   3   5       52.14       38.97      4.72 o 
 -10   3   5        5.95        6.44      1.67 o 
  -9   3   5       23.73       25.29      2.64 o 
  -8   3   5      674.31      666.46     11.79 o 
  -7   3   5      303.61      301.97      6.60 o 
  -6   3   5      739.56      727.19     14.48 o 
  -5   3   5     1217.02     1260.80     17.75 o 
  -4   3   5       48.61       38.59      2.23 o 
  -3   3   5      824.29      732.70     11.65 o 
  -2   3   5       65.07       70.77      2.87 o 
  -1   3   5     2361.22     2478.02     60.48 o 
   0   3   5       34.94       50.29      2.57 o 
   1   3   5      106.21       92.11      4.51 o 
   2   3   5       18.16       12.75      1.30 o 
   3   3   5       83.95       73.00      3.63 o 
   4   3   5     1580.25     1600.51     73.25 o 
   5   3   5      467.01      476.90     25.42 o 
   6   3   5      274.21      278.15     13.45 o 
   7   3   5       14.13       14.27      1.99 o 
   8   3   5      162.23      171.85      8.83 o 
   9   3   5       45.65       39.33      3.17 o 
  10   3   5       69.88       60.04      3.99 o 
  11   3   5       84.43      104.34      3.06 o 
  12   3   5      183.57      188.86      7.72 o 
  13   3   5       27.59       36.16      4.34 o 
  14   3   5       43.02       35.09      4.29 o 
  15   3   5       19.79       18.38      3.92 o 
  16   3   5        0.08        2.33      3.91 o 
  17   3   5       30.83       36.19      6.11 o 
  18   3   5       26.86       25.47      6.04 o 
  19   3   5        0.22        0.66      5.91 o 
 -19   4   5       14.04       19.48      9.74 o 
 -18   4   5        0.31        3.00      4.62 o 
 -17   4   5       25.51       31.01      6.07 o 
 -16   4   5        3.63        1.94      3.87 o 
 -15   4   5        6.88        7.46      4.03 o 
 -14   4   5       31.05       35.48      5.35 o 
 -13   4   5       18.20       13.42      3.92 o 
 -12   4   5       41.67       34.83      4.90 o 
 -11   4   5        9.36       11.00      3.61 o 
 -10   4   5      371.08      359.44      9.07 o 
  -9   4   5     1047.79     1022.74     13.93 o 
  -8   4   5       28.74       37.07      3.30 o 
  -7   4   5      618.84      636.44     13.45 o 
  -6   4   5       23.89       22.65      2.04 o 
  -5   4   5      578.65      614.88     16.25 o 
  -4   4   5        6.21        0.98      1.27 o 
  -3   4   5      139.24      148.63      6.21 o 
  -2   4   5       38.84       28.19      2.21 o 
  -1   4   5      679.29      585.95     13.46 o 
   0   4   5      290.82      289.82      6.32 o 
   1   4   5      347.44      459.92     10.59 o 
   2   4   5       57.12       44.20      3.68 o 
   3   4   5      540.28      547.80     27.98 o 
   4   4   5      970.99     1025.75     49.20 o 
   5   4   5        0.98        5.32      1.27 o 
   6   4   5      519.83      516.37     21.05 o 
   7   4   5       39.91       51.26      3.23 o 
   8   4   5      292.56      312.09     12.18 o 
   9   4   5        6.33        6.69      2.10 o 
  10   4   5        0.68       -1.87      1.87 o 
  11   4   5        2.92        4.52      2.78 o 
  12   4   5        6.00        9.66      3.11 o 
  13   4   5       13.88       13.94      3.54 o 
  14   4   5       59.52       62.79      5.49 o 
  15   4   5       14.79       15.19      4.04 o 
  16   4   5       12.50       12.44      4.99 o 
  17   4   5        1.73        6.40      4.72 o 
  18   4   5       11.87       14.99      5.55 o 
 -17   5   5        1.97        0.32      7.14 o 
 -16   5   5        0.00        1.76      4.04 o 
 -15   5   5       14.39       16.70      4.87 o 
 -14   5   5        1.05       -2.88      3.33 o 
 -13   5   5       49.21       48.41      7.80 o 
 -12   5   5       18.55       15.05      4.45 o 
 -11   5   5       18.77       13.98      3.76 o 
 -10   5   5       32.38       39.76      4.23 o 
  -9   5   5       69.58       76.15      5.06 o 
  -8   5   5      254.75      260.40      9.64 o 
  -7   5   5        3.45        4.50      1.92 o 
  -6   5   5       17.53       22.29      2.31 o 
  -5   5   5      125.95      116.16      4.97 o 
  -4   5   5        0.58        2.80      1.90 o 
  -3   5   5      142.00      131.89      4.57 o 
  -2   5   5       20.67       18.69      2.65 o 
  -1   5   5      161.60      152.83     10.77 o 
   0   5   5      156.54      155.06     10.40 o 
   1   5   5       43.95       33.63      3.18 o 
   2   5   5       11.85       25.00      6.98 o 
   3   5   5        6.69        3.12      3.18 o 
   4   5   5      375.26      361.66     25.25 o 
   5   5   5      421.01      406.17     16.46 o 
   6   5   5        7.17        8.53      1.94 o 
   7   5   5       94.42       77.47      5.54 o 
   8   5   5       21.18       25.04      2.74 o 
   9   5   5      112.92      104.35      7.55 o 
  10   5   5       89.22      108.02      5.86 o 
  11   5   5       34.02       31.80      4.11 o 
  12   5   5       52.93       58.60      5.26 o 
  13   5   5       13.31       18.88      3.94 o 
  14   5   5        9.53       13.30      4.50 o 
  15   5   5        9.51        8.40      4.44 o 
  16   5   5        0.57       10.34      4.96 o 
  17   5   5       12.47       13.81      5.47 o 
 -16   6   5       15.18       10.71      9.09 o 
 -15   6   5        2.74       -3.08      7.30 o 
 -14   6   5       17.53       14.61      8.28 o 
 -13   6   5        4.85        8.47      5.16 o 
 -12   6   5       17.54        7.98      5.15 o 
 -11   6   5        1.29        1.40      3.26 o 
 -10   6   5        2.85        0.96      2.72 o 
  -9   6   5        2.03        3.61      2.86 o 
  -8   6   5        2.74        4.61      2.55 o 
  -7   6   5        0.32        0.11      1.86 o 
  -6   6   5       13.33       11.12      2.55 o 
  -5   6   5       42.89       44.78      3.88 o 
  -4   6   5        0.44        1.58      2.14 o 
  -3   6   5       10.68       11.64      2.41 o 
  -2   6   5        0.48        0.88      1.79 o 
  -1   6   5        0.30        0.35      1.88 o 
   0   6   5        0.64       -0.23      1.74 o 
   1   6   5       11.71       13.63      2.17 o 
   2   6   5        0.09       -1.25      4.95 o 
   3   6   5        7.69        5.94      2.14 o 
   4   6   5        6.37        3.46      2.11 o 
   5   6   5       82.21       76.29      8.26 o 
   6   6   5       15.19       10.85      2.08 o 
   7   6   5       32.76       29.47      4.72 o 
   8   6   5       21.49       13.76      4.26 o 
   9   6   5        4.65        2.24      3.15 o 
  10   6   5        0.67        3.23      3.25 o 
  11   6   5        9.27       10.04      3.96 o 
  12   6   5        9.17        6.13      3.86 o 
  13   6   5        1.22        0.48      3.72 o 
  14   6   5        1.46        2.30      4.13 o 
  15   6   5        0.07        2.02      4.28 o 
  16   6   5        0.04        2.63      4.70 o 
 -15   7   5        3.62       -2.92      7.63 o 
 -14   7   5        0.01       -4.71      7.14 o 
 -13   7   5       34.11       39.93     11.04 o 
 -12   7   5        0.17        1.62      6.82 o 
 -11   7   5       12.76        9.25      7.47 o 
 -10   7   5       15.45       12.90      5.31 o 
  -9   7   5       18.76       21.71      4.33 o 
  -8   7   5        7.29        6.31      3.51 o 
  -7   7   5       92.35       94.30      6.81 o 
  -6   7   5       10.67       10.26      3.52 o 
  -5   7   5      181.81      195.10      9.99 o 
  -4   7   5       59.08       62.49      5.41 o 
  -3   7   5        2.54        4.07      2.88 o 
  -2   7   5        1.16        0.43      2.44 o 
  -1   7   5        1.04       -1.43      2.84 o 
   0   7   5      194.38      189.66     18.99 o 
   1   7   5       33.68       29.27      5.03 o 
   2   7   5       41.85       37.24      3.81 o 
   3   7   5       15.89       18.25      6.49 o 
   4   7   5      117.67      105.06     15.18 o 
   5   7   5       85.27       73.05     12.91 o 
   6   7   5       61.31       55.23      7.87 o 
   7   7   5        1.88        3.02      4.57 o 
   8   7   5        8.85        6.67      4.78 o 
   9   7   5        1.85        2.43      3.04 o 
  10   7   5       15.16       12.86      3.98 o 
  11   7   5        4.86        4.38      3.56 o 
  12   7   5        6.86        8.05      3.92 o 
  13   7   5        8.90       13.18      4.65 o 
  14   7   5        0.21       -0.77      4.04 o 
  15   7   5        0.36        4.90      4.58 o 
 -13   8   5       10.08        2.92      7.95 o 
 -12   8   5       17.73       19.80      9.25 o 
 -11   8   5       15.08       19.64      8.77 o 
 -10   8   5       64.35       63.96     12.01 o 
  -9   8   5       81.97       76.13     12.50 o 
  -8   8   5       18.62       16.40      7.47 o 
  -7   8   5        8.56       11.14      4.76 o 
  -6   8   5        0.48        2.75      4.17 o 
  -5   8   5        2.05        0.25      5.84 o 
  -4   8   5       32.50       26.92      5.19 o 
  -3   8   5       43.41       42.09      6.41 o 
  -2   8   5        0.57        2.38      3.19 o 
  -1   8   5       44.19       43.00      9.01 o 
   0   8   5       12.71        6.68      3.34 o 
   1   8   5       80.76       80.94     12.74 o 
   2   8   5        2.78        3.04      2.75 o 
   3   8   5       53.21       47.80      7.30 o 
   4   8   5       43.23       47.95      7.35 o 
   5   8   5        2.24        1.28      4.41 o 
   6   8   5       19.98       18.82      5.80 o 
   7   8   5       14.36       10.76      5.41 o 
   8   8   5        7.41        6.19      9.66 o 
   9   8   5       22.39       16.79      6.30 o 
  10   8   5        2.87        0.66      4.74 o 
  11   8   5        4.21        9.02      5.84 o 
  12   8   5        0.47        0.65      5.23 o 
  13   8   5        7.90        0.32      8.93 o 
 -11   9   5        0.15       -6.17      6.17 o 
 -10   9   5       13.69       10.88      8.12 o 
  -9   9   5        0.02       -2.76      6.17 o 
  -8   9   5       59.19       44.48     10.39 o 
  -7   9   5        6.51       12.66      7.14 o 
  -6   9   5       37.61       45.29      9.58 o 
  -5   9   5       39.16       40.09      8.60 o 
  -4   9   5        2.73        4.87      5.36 o 
  -3   9   5        4.15        5.68      5.36 o 
  -2   9   5        1.83        3.90      4.55 o 
  -1   9   5        2.57        2.76      4.55 o 
   0   9   5        7.37       16.37      4.29 o 
   1   9   5        0.32       -1.10      2.87 o 
   2   9   5       44.19       59.10     12.58 o 
   3   9   5        5.27        4.62      4.82 o 
   4   9   5       35.84       47.19     12.42 o 
   5   9   5        9.33        7.47      5.15 o 
   6   9   5        0.25       -0.08      4.53 o 
   7   9   5        4.44        7.21      5.56 o 
   8   9   5       10.92       24.41      7.00 o 
   9   9   5        0.97        0.46      4.99 o 
  -7  10   5       12.70       12.66      8.12 o 
  -6  10   5        6.04        3.08      6.82 o 
  -5  10   5        0.52        0.16      5.84 o 
  -4  10   5       11.96       14.28      6.82 o 
  -3  10   5        2.05        2.60      5.52 o 
   0  10   5        2.44       -2.92      6.82 o 
   1  10   5        5.51        1.62      7.63 o 
   2  10   5       12.94       10.71      8.44 o 
   3  10   5       10.39        8.77      8.44 o 
   4  10   5       15.34       28.41     10.23 o 
   5  10   5        7.87       10.71      9.09 o 
 -20   0   6        0.17        0.97      6.08 o 
 -19   0   6        8.78        2.87      5.92 o 
 -18   0   6        0.04        3.08      5.54 o 
 -17   0   6       10.35        9.81      5.79 o 
 -16   0   6        3.30        4.56      4.87 o 
 -15   0   6       21.12       14.98      5.39 o 
 -14   0   6       51.67       27.81      5.91 o 
 -13   0   6       80.59       72.60      8.18 o 
 -12   0   6        4.92        0.16      3.55 o 
 -11   0   6     1106.45     1045.38     22.15 o 
 -10   0   6        2.15        3.90      5.36 o 
  -9   0   6       42.00       38.19      3.57 o 
  -8   0   6       61.10       58.05      6.26 o 
  -7   0   6      160.36      141.75      5.20 o 
  -6   0   6      416.32      346.29      6.82 o 
  -5   0   6       13.96        9.31      2.11 o 
  -4   0   6     1604.64     1657.52     20.36 o 
  -3   0   6      106.28       86.52      3.99 o 
  -2   0   6      577.33      448.17      8.38 o 
  -1   0   6     1068.70     1090.09     13.29 o 
   0   0   6       10.36       13.28      2.34 o 
   1   0   6        2.23        3.31      1.65 o 
   2   0   6     4113.23     4431.61     99.79 o 
   3   0   6       57.16       65.19      7.15 o 
   4   0   6     1454.25     1511.87     74.16 o 
   5   0   6       58.22       69.76      3.38 o 
   6   0   6      321.26      365.04     16.73 o 
   7   0   6       53.80       57.82      3.62 o 
   8   0   6      702.02      737.40     36.37 o 
   9   0   6      977.02      969.37     70.58 o 
  10   0   6      168.61      147.50     10.51 o 
  11   0   6        1.44        0.08      3.10 o 
  12   0   6        0.01       -1.48      3.04 o 
  13   0   6       35.32       39.15      5.06 o 
  14   0   6      126.05      130.14      7.80 o 
  15   0   6       22.74       18.55      4.66 o 
  16   0   6       18.19       27.79      6.88 o 
  17   0   6        8.48        7.53      5.61 o 
  18   0   6        1.53        0.49      7.63 o 
  19   0   6        3.76        0.00      8.60 o 
 -20   1   6        2.00       -0.75      4.11 o 
 -19   1   6        1.88       -1.41      3.90 o 
 -18   1   6       13.67       14.98      4.63 o 
 -17   1   6       55.29       53.81      6.21 o 
 -16   1   6       10.90       11.91      3.99 o 
 -15   1   6       26.39       29.20      4.57 o 
 -14   1   6       15.10        9.84      3.40 o 
 -13   1   6       16.22       17.54      3.65 o 
 -12   1   6        3.66       -1.60      2.23 o 
 -11   1   6       32.56       32.31      4.99 o 
 -10   1   6      140.33      149.66      4.57 o 
  -9   1   6      127.06      148.41      4.20 o 
  -8   1   6       84.50       79.45      3.52 o 
  -7   1   6      399.47      434.05      6.46 o 
  -6   1   6       73.47       65.11      2.56 o 
  -5   1   6      497.69      435.79      7.05 o 
  -4   1   6      717.94      730.68      9.98 o 
  -3   1   6      241.42      212.13      3.83 o 
  -2   1   6      514.99      573.28     10.67 o 
  -1   1   6        3.44        3.12      1.37 o 
   0   1   6      154.35      160.99      3.83 o 
   1   1   6       33.60       35.03      1.98 o 
   2   1   6     2881.19     3087.43     52.75 o 
   3   1   6     1056.81      983.65     21.32 o 
   4   1   6      127.20      120.56      4.73 o 
   5   1   6      248.77      186.69      5.28 o 
   6   1   6       38.05       48.55      2.16 o 
   7   1   6      147.49      152.80      5.23 o 
   8   1   6      240.55      242.29      7.55 o 
   9   1   6       95.32       91.13      3.72 o 
  10   1   6      261.79      277.94      6.08 o 
  11   1   6       41.23       36.96      3.10 o 
  12   1   6        0.13       -1.30      2.05 o 
  13   1   6       19.06       19.34      3.48 o 
  14   1   6       24.91       24.81      3.53 o 
  15   1   6       62.68       69.21      5.80 o 
  16   1   6        7.63        8.02      3.62 o 
  17   1   6        1.04        5.68      4.24 o 
  18   1   6        2.99        0.54      4.62 o 
  19   1   6        0.00       -0.60      5.66 o 
 -19   2   6        0.96       -0.06      4.09 o 
 -18   2   6        0.09        2.61      4.03 o 
 -17   2   6        1.09        3.02      3.85 o 
 -16   2   6       18.39       20.21      5.11 o 
 -15   2   6        9.77       12.27      4.44 o 
 -14   2   6       62.77       63.15      6.69 o 
 -13   2   6        0.19        0.15      2.96 o 
 -12   2   6       96.52       88.16      6.68 o 
 -11   2   6       13.76       13.34      4.90 o 
 -10   2   6        0.07       -1.68      1.68 o 
  -9   2   6      229.25      202.45      6.11 o 
  -8   2   6      215.87      235.83      5.45 o 
  -7   2   6       50.13       43.37      2.73 o 
  -6   2   6        3.56        1.45      1.25 o 
  -5   2   6        1.50       -0.08      1.18 o 
  -4   2   6     1655.77     1655.77     20.28 o 
  -3   2   6      340.58      325.39      4.82 o 
  -2   2   6      209.76      181.31      5.93 o 
  -1   2   6       20.48       19.67      1.52 o 
   0   2   6      164.25      133.93      4.45 o 
   1   2   6     1183.08     1309.18     30.34 o 
   2   2   6      674.96      762.11     14.66 o 
   3   2   6       48.75       56.85      3.02 o 
   4   2   6      279.80      263.69     12.99 o 
   5   2   6      132.02      136.02      7.19 o 
   6   2   6       73.60       84.65      4.37 o 
   7   2   6       45.40       45.15      3.14 o 
   8   2   6        0.11        2.47      1.16 o 
   9   2   6      437.93      422.39     16.23 o 
  10   2   6       29.60       35.75      2.45 o 
  11   2   6      308.33      323.21      7.33 o 
  12   2   6       22.63       19.72      2.91 o 
  13   2   6       11.50        8.24      3.14 o 
  14   2   6        0.55        0.12      2.90 o 
  15   2   6       21.89       21.69      4.09 o 
  16   2   6        1.21        2.76      3.15 o 
  17   2   6        0.14        1.99      5.25 o 
  18   2   6        9.13        7.25      6.33 o 
  19   2   6        0.98       -2.60      7.95 o 
 -19   3   6        0.59       -1.52      4.62 o 
 -18   3   6        0.75       -3.54      4.24 o 
 -17   3   6        7.03        9.66      4.97 o 
 -16   3   6        0.34        0.61      3.83 o 
 -15   3   6        1.25       -2.50      3.59 o 
 -14   3   6        0.02       -0.57      3.36 o 
 -13   3   6        5.43        4.29      3.38 o 
 -12   3   6       12.27       13.13      3.87 o 
 -11   3   6       12.62        9.65      2.99 o 
 -10   3   6      109.94      105.64      4.35 o 
  -9   3   6        5.41        3.43      2.09 o 
  -8   3   6      129.83      141.52      4.56 o 
  -7   3   6       39.83       42.85      3.47 o 
  -6   3   6       81.12       73.11      3.56 o 
  -5   3   6      278.84      330.58     10.47 o 
  -4   3   6       86.46      101.22      3.22 o 
  -3   3   6      120.39      134.67      3.26 o 
  -2   3   6      409.95      391.24      7.09 o 
  -1   3   6       81.04       69.77      2.95 o 
   0   3   6      336.87      357.50     14.64 o 
   1   3   6      108.51      116.26      3.74 o 
   2   3   6       14.83       18.48      2.03 o 
   3   3   6      259.31      234.14      9.26 o 
   4   3   6       10.04        8.98      1.70 o 
   5   3   6      172.27      183.27      6.87 o 
   6   3   6        0.16        1.45      1.47 o 
   7   3   6       66.62       55.66      3.64 o 
   8   3   6      172.10      148.95      6.73 o 
   9   3   6        8.46       10.56      2.51 o 
  10   3   6        2.89        8.08      2.53 o 
  11   3   6      136.80      146.13      6.47 o 
  12   3   6        0.50        2.64      2.80 o 
  13   3   6       12.91       10.90      3.38 o 
  14   3   6       14.47       13.96      3.69 o 
  15   3   6       13.93       13.82      3.75 o 
  16   3   6        0.68        0.27      3.92 o 
  17   3   6        0.73        0.77      4.12 o 
  18   3   6        7.69        7.17      4.99 o 
 -18   4   6        0.13       -1.50      4.24 o 
 -17   4   6        1.17        1.88      4.49 o 
 -16   4   6        9.10       11.03      4.81 o 
 -15   4   6        0.34        2.05      3.76 o 
 -14   4   6        7.99        4.38      3.83 o 
 -13   4   6        6.23        5.97      3.66 o 
 -12   4   6        2.23        3.05      3.20 o 
 -11   4   6        1.01        0.37      2.61 o 
 -10   4   6       11.57        7.77      2.43 o 
  -9   4   6       17.17       18.08      3.26 o 
  -8   4   6        3.03        7.97      2.41 o 
  -7   4   6      112.15      108.36      4.92 o 
  -6   4   6      175.05      179.66      6.09 o 
  -5   4   6       56.16       53.59      3.10 o 
  -4   4   6      250.46      244.44      6.30 o 
  -3   4   6      150.99      136.74      4.85 o 
  -2   4   6       62.78       51.29      4.08 o 
  -1   4   6        4.13        4.12      1.44 o 
   0   4   6        6.85        3.43      1.18 o 
   1   4   6       65.18       68.22      3.22 o 
   2   4   6      105.01      116.76      5.56 o 
   3   4   6        9.28       12.76      2.61 o 
   4   4   6       73.78       79.00      3.54 o 
   5   4   6      143.09      127.24      7.63 o 
   6   4   6      685.02      617.70     27.46 o 
   7   4   6      169.93      165.89      9.62 o 
   8   4   6       66.93       67.47      3.80 o 
   9   4   6       14.15       12.84      2.44 o 
  10   4   6        1.61        0.45      2.44 o 
  11   4   6        2.22        1.54      2.77 o 
  12   4   6       15.13       10.87      3.68 o 
  13   4   6        0.65        0.91      3.00 o 
  14   4   6        2.41        4.30      3.77 o 
  15   4   6        0.35        4.45      3.38 o 
  16   4   6        2.44        1.71      4.37 o 
  17   4   6        2.72       -0.34      4.62 o 
  18   4   6        0.21        1.25      5.56 o 
 -17   5   6        0.00        1.14      7.47 o 
 -16   5   6        0.03        1.77      5.36 o 
 -15   5   6        2.37        2.97      5.92 o 
 -14   5   6       11.47       10.47      4.17 o 
 -13   5   6        2.34        5.03      3.65 o 
 -12   5   6       62.40       64.22      6.34 o 
 -11   5   6       21.41       14.46      3.40 o 
 -10   5   6        3.14       -1.36      2.53 o 
  -9   5   6       18.44       15.00      3.30 o 
  -8   5   6      581.93      587.02     15.37 o 
  -7   5   6      421.09      438.31     22.12 o 
  -6   5   6       10.83       11.75      2.73 o 
  -5   5   6      276.50      291.54     10.59 o 
  -4   5   6      282.10      296.84      9.44 o 
  -3   5   6      138.75      148.66      5.06 o 
  -2   5   6      378.45      351.81     14.07 o 
  -1   5   6       10.00       12.38      2.19 o 
   0   5   6      350.59      364.95     15.91 o 
   1   5   6      430.06      367.91     16.10 o 
   2   5   6      161.09      172.92     17.21 o 
   3   5   6       52.05       43.12      3.96 o 
   4   5   6      579.57      547.31     34.76 o 
   5   5   6     1916.38     1786.16     65.23 o 
   6   5   6      100.25       91.72      3.13 o 
   7   5   6        5.54        2.54      1.54 o 
   8   5   6        2.04        8.52      2.06 o 
   9   5   6       46.87       39.39      4.07 o 
  10   5   6       18.22       20.34      3.52 o 
  11   5   6       54.68       53.83      4.97 o 
  12   5   6       16.49       17.60      3.81 o 
  13   5   6        9.43       12.99      3.83 o 
  14   5   6        9.95       10.45      3.85 o 
  15   5   6       15.85       20.20      5.18 o 
  16   5   6        0.51        0.62      4.39 o 
  17   5   6       16.12       22.19      5.96 o 
 -16   6   6       30.01       38.80     11.85 o 
 -15   6   6        5.71        6.17      8.28 o 
 -14   6   6       47.73       59.29     12.74 o 
 -13   6   6       27.96       25.63      6.53 o 
 -12   6   6        2.29        3.44      4.87 o 
 -11   6   6       14.51       14.08      4.25 o 
 -10   6   6        5.14        2.28      3.46 o 
  -9   6   6       99.91      100.56     10.54 o 
  -8   6   6       76.62       93.25      6.47 o 
  -7   6   6      124.64      135.64     10.16 o 
  -6   6   6      235.31      209.26      8.46 o 
  -5   6   6        2.00       -1.11      2.72 o 
  -4   6   6      156.49      152.12      7.43 o 
  -3   6   6      515.58      467.32     14.02 o 
  -2   6   6        8.49        4.30      3.85 o 
  -1   6   6      433.74      479.26     34.95 o 
   0   6   6       10.43        6.49      1.95 o 
   1   6   6      173.75      173.11     15.25 o 
   2   6   6      102.64      123.97      9.03 o 
   3   6   6      120.46      147.65     23.38 o 
   4   6   6      194.75      191.61     18.26 o 
   5   6   6        4.69        4.80      4.67 o 
   6   6   6      354.99      333.16     30.25 o 
   7   6   6      399.64      315.45     11.72 o 
   8   6   6        0.51       -1.25      2.73 o 
   9   6   6      174.78      192.59     16.51 o 
  10   6   6        0.59        2.23      3.23 o 
  11   6   6       19.85       15.10      4.09 o 
  12   6   6        0.67        2.04      3.66 o 
  13   6   6       12.57       11.12      4.44 o 
  14   6   6       15.49       15.75      4.90 o 
  15   6   6        0.34       -3.82      3.82 o 
  16   6   6        9.38        7.41      5.16 o 
 -14   7   6        1.22        6.33      8.44 o 
 -13   7   6        7.29        5.36      7.95 o 
 -12   7   6       10.02       12.34      8.28 o 
 -11   7   6        0.45       -1.37      4.46 o 
 -10   7   6        1.88       -2.14      4.46 o 
  -9   7   6       23.55       20.33      4.51 o 
  -8   7   6       12.51       14.62      4.09 o 
  -7   7   6       94.03       84.17      6.55 o 
  -6   7   6       36.17       32.81      4.86 o 
  -5   7   6      129.19      136.04      8.73 o 
  -4   7   6      200.97      183.30     11.97 o 
  -3   7   6       33.04       41.01      4.53 o 
  -2   7   6      262.22      248.99     15.58 o 
  -1   7   6        0.01        0.55      3.00 o 
   0   7   6      140.02      144.95     12.09 o 
   1   7   6        5.12        0.30      2.54 o 
   2   7   6      164.20      156.68     10.86 o 
   3   7   6       19.38       21.25      2.86 o 
   4   7   6      254.85      235.18     26.38 o 
   5   7   6      144.48      134.46     23.29 o 
   6   7   6       26.69       20.84      6.03 o 
   7   7   6        1.35        3.44      4.71 o 
   8   7   6       56.82       65.28      9.98 o 
   9   7   6        0.02        3.48      5.13 o 
  10   7   6       23.98       29.94      7.11 o 
  11   7   6        1.54        1.15      5.52 o 
  12   7   6        4.06        3.21      5.58 o 
  13   7   6        2.31        2.08      5.50 o 
  14   7   6       14.65       13.09      7.71 o 
 -13   8   6        6.72       -2.43      7.63 o 
 -12   8   6        1.33        3.90      7.47 o 
 -11   8   6       30.22       25.65      9.74 o 
 -10   8   6        1.24        3.73      6.66 o 
  -9   8   6        8.26       19.15      7.95 o 
  -8   8   6       19.98       15.42      7.63 o 
  -7   8   6       15.15       18.39      5.45 o 
  -6   8   6       13.67       18.57      4.26 o 
  -5   8   6        6.92        6.28      4.20 o 
  -4   8   6       13.31       11.10      5.03 o 
  -3   8   6        2.11        1.56      3.51 o 
  -2   8   6        2.00        0.72      3.21 o 
  -1   8   6        1.91        3.31      3.18 o 
   0   8   6       16.56       13.91      6.17 o 
   1   8   6        2.92        5.90      3.18 o 
   2   8   6       20.58       19.11      3.33 o 
   3   8   6       22.26       22.87      6.12 o 
   4   8   6        9.83        7.79      5.05 o 
   5   8   6       15.07       16.73      6.08 o 
   6   8   6       60.07       59.02      8.47 o 
   7   8   6       15.27       14.04      5.85 o 
   8   8   6        5.36        9.77      5.85 o 
   9   8   6        4.71        9.01      5.74 o 
  10   8   6        0.10        2.15      5.15 o 
  11   8   6        0.04       -0.87      5.44 o 
  12   8   6        1.31        1.18      7.79 o 
 -10   9   6        2.08        7.95      7.47 o 
  -9   9   6        0.09       -1.14      6.17 o 
  -8   9   6        2.76        3.90      6.82 o 
  -7   9   6        2.97       -0.32      6.33 o 
  -6   9   6        0.73       -2.92      5.19 o 
  -5   9   6        4.08        4.06      5.52 o 
  -4   9   6        3.98        3.25      5.36 o 
  -3   9   6        0.62       -2.11      4.22 o 
  -2   9   6        0.49        1.95      4.55 o 
  -1   9   6        0.28       -0.19      3.24 o 
   0   9   6        1.44       -0.65      6.49 o 
   1   9   6        0.01       -2.27      4.36 o 
   2   9   6        4.97        3.77      4.87 o 
   3   9   6        0.37        2.05      4.98 o 
   4   9   6        0.71        1.21      4.99 o 
   5   9   6        2.01       -0.70      4.67 o 
   6   9   6        1.49        0.03      4.83 o 
   7   9   6        7.03        6.73      5.85 o 
   8   9   6        2.69       -3.37      5.08 o 
   9   9   6        0.15        0.16      7.79 o 
  10   9   6        0.01        2.76      8.12 o 
  -6  10   6        0.30        1.95      6.49 o 
  -5  10   6        1.11        3.08      6.17 o 
   0  10   6        0.50        0.00      6.98 o 
   1  10   6       21.16       28.24     10.55 o 
   2  10   6        2.67        6.49      8.28 o 
   3  10   6        3.91        4.38      8.12 o 
 -19   1   7        0.15       -0.06      4.60 o 
 -18   1   7        8.05       10.55      5.04 o 
 -17   1   7        4.90        0.53      4.29 o 
 -16   1   7        3.33        2.92      4.12 o 
 -15   1   7        5.42        0.42      3.68 o 
 -14   1   7       63.24       49.96      6.20 o 
 -13   1   7        0.75       -0.13      3.03 o 
 -12   1   7       36.07       41.35      6.60 o 
 -11   1   7       51.16       53.44      4.66 o 
 -10   1   7       23.93       20.29      3.08 o 
  -9   1   7       24.56       29.17      3.01 o 
  -8   1   7       49.94       44.41      3.20 o 
  -7   1   7       10.70       12.88      2.08 o 
  -6   1   7      209.62      237.31      5.09 o 
  -5   1   7      211.12      188.19      3.93 o 
  -4   1   7       61.41       53.56      2.62 o 
  -3   1   7       70.72       73.65      3.25 o 
  -2   1   7      257.14      300.18      5.46 o 
   0   1   7       55.45       50.73      2.45 o 
   1   1   7       24.27       31.77      2.02 o 
   2   1   7     1009.35      939.70     23.44 o 
   3   1   7        9.36       12.50      1.49 o 
   4   1   7        0.01        0.14      1.16 o 
   5   1   7        1.19        1.50      1.18 o 
   6   1   7        2.06        3.44      1.35 o 
   7   1   7      241.99      240.09      8.39 o 
   8   1   7       68.14       64.97      3.20 o 
   9   1   7        1.83        1.17      1.82 o 
  10   1   7       28.52       30.77      2.82 o 
  11   1   7      124.13      124.10      5.15 o 
  12   1   7      105.44       96.67      5.01 o 
  13   1   7        0.10       -0.22      2.79 o 
  14   1   7       18.42       14.82      3.77 o 
  15   1   7        8.75       10.99      3.75 o 
  16   1   7        5.77       15.10      4.74 o 
  17   1   7        0.38       -1.51      3.64 o 
  18   1   7        2.54        0.48      5.05 o 
 -19   2   7        6.53       10.11      5.43 o 
 -18   2   7       18.67       22.73      5.85 o 
 -17   2   7       30.89       32.44      6.38 o 
 -16   2   7       53.26       59.04      7.36 o 
 -15   2   7        0.80        0.08      3.71 o 
 -14   2   7       10.53       10.38      4.25 o 
 -13   2   7        6.83       12.90      4.14 o 
 -12   2   7       22.15       15.51      3.98 o 
 -11   2   7       32.27       24.91      3.23 o 
 -10   2   7       19.73       22.18      3.13 o 
  -9   2   7        0.39       -1.67      2.06 o 
  -8   2   7        0.02       -1.11      2.01 o 
  -7   2   7      307.75      305.26      9.18 o 
  -6   2   7      511.50      502.62     10.33 o 
  -5   2   7       34.94       40.84      2.50 o 
  -4   2   7      796.16      727.57     18.63 o 
  -3   2   7        0.66        7.80      1.63 o 
  -2   2   7        0.14       -1.18      1.18 o 
  -1   2   7        6.03        2.16      1.01 o 
   0   2   7       14.67       11.95      2.14 o 
   1   2   7       84.40      100.38      4.80 o 
   2   2   7        0.27        4.48      1.78 o 
   3   2   7       21.17       23.28      2.81 o 
   4   2   7      151.71      126.80      5.24 o 
   5   2   7        1.32        2.33      1.62 o 
   6   2   7      646.45      661.63     33.11 o 
   7   2   7      308.03      304.52      9.01 o 
   8   2   7      421.67      410.20     15.91 o 
   9   2   7       15.92       17.97      1.73 o 
  10   2   7        0.26       -0.15      1.26 o 
  11   2   7       26.84       25.81      2.91 o 
  12   2   7        0.43       -0.91      2.58 o 
  13   2   7        1.18       -0.96      2.74 o 
  14   2   7        0.42       -0.08      3.03 o 
  15   2   7        7.41        6.06      3.49 o 
  16   2   7       14.50       11.37      3.97 o 
  17   2   7       27.63       34.88      7.83 o 
  18   2   7        0.04        2.41      5.82 o 
 -18   3   7        4.64        2.59      4.89 o 
 -17   3   7       27.21       31.96      6.38 o 
 -16   3   7        1.33        5.38      4.30 o 
 -15   3   7       40.77       51.30      6.62 o 
 -14   3   7       11.13       16.37      4.71 o 
 -13   3   7        5.10        5.00      3.67 o 
 -12   3   7       80.99       76.86      5.84 o 
 -11   3   7        0.15        1.91      2.07 o 
 -10   3   7      215.39      208.94      6.73 o 
  -9   3   7        4.65        6.60      2.73 o 
  -8   3   7      473.27      508.97     12.81 o 
  -7   3   7      794.02      755.71     15.84 o 
  -6   3   7        6.18        9.58      2.13 o 
  -5   3   7      826.16      852.62     14.19 o 
  -4   3   7       19.71       21.89      2.15 o 
  -3   3   7      364.52      311.44      6.56 o 
  -2   3   7      185.44      204.18      5.04 o 
  -1   3   7       15.41       12.91      2.33 o 
   0   3   7      279.04      245.09      5.94 o 
   1   3   7      105.51      108.39      4.16 o 
   2   3   7       30.86       44.10      2.86 o 
   3   3   7       74.55       63.07      3.59 o 
   4   3   7        0.91       -1.11      1.71 o 
   5   3   7       76.43       83.27      4.24 o 
   6   3   7      402.44      368.48     19.97 o 
   7   3   7       32.34       35.61      3.13 o 
   8   3   7      519.48      525.92     19.74 o 
   9   3   7        4.55        4.84      2.37 o 
  10   3   7      123.71      121.95      6.72 o 
  11   3   7       10.04       11.43      3.24 o 
  12   3   7        0.53       -0.18      2.66 o 
  13   3   7        9.72       11.52      3.52 o 
  14   3   7        7.35        6.69      3.45 o 
  15   3   7       38.84       44.91      5.69 o 
  16   3   7        2.18        4.27      3.71 o 
  17   3   7        1.57       -2.62      4.12 o 
  18   3   7        3.53        6.01      8.60 o 
 -18   4   7        0.00       -4.55      7.79 o 
 -17   4   7        3.71        1.98      5.77 o 
 -16   4   7       36.27       40.80      8.09 o 
 -15   4   7       12.53       12.24      4.77 o 
 -14   4   7       53.66       57.77      6.70 o 
 -13   4   7       96.18       94.73      7.81 o 
 -12   4   7       17.35       11.71      3.53 o 
 -11   4   7      168.19      164.89      7.14 o 
 -10   4   7       38.05       23.46      3.48 o 
  -9   4   7      163.05      165.60      8.18 o 
  -8   4   7        3.70        1.07      2.77 o 
  -7   4   7       17.09       13.27      3.22 o 
  -6   4   7      286.47      280.97      6.28 o 
  -5   4   7      113.90       99.33      4.19 o 
  -4   4   7      541.54      533.01     17.17 o 
  -3   4   7      373.20      389.58     10.16 o 
  -2   4   7        8.77        8.05      1.97 o 
  -1   4   7      190.08      206.18      4.82 o 
   0   4   7      312.98      309.57      8.85 o 
   1   4   7      149.67      175.35      5.65 o 
   2   4   7      472.23      450.83     15.16 o 
   3   4   7      159.16      147.99      5.52 o 
   4   4   7      280.35      269.46     14.81 o 
   5   4   7      260.82      249.54     14.49 o 
   6   4   7      214.85      181.60      6.13 o 
   7   4   7       82.13       92.04      6.40 o 
   8   4   7      121.24      111.53      5.54 o 
   9   4   7        0.40       -0.98      2.43 o 
  10   4   7       15.25       15.68      3.37 o 
  11   4   7        5.25        3.98      2.93 o 
  12   4   7       34.50       41.20      4.70 o 
  13   4   7        0.70       -2.07      2.93 o 
  14   4   7       17.35       19.03      4.22 o 
  15   4   7        0.00        3.83      3.49 o 
  16   4   7        4.27        7.43      4.60 o 
  17   4   7        0.21       -1.55      4.43 o 
 -16   5   7        0.12       -1.20      5.67 o 
 -15   5   7       13.43       17.17      6.54 o 
 -14   5   7        7.44        8.63      5.73 o 
 -13   5   7       13.73       19.29      6.14 o 
 -12   5   7       29.09       30.20      5.43 o 
 -11   5   7        0.47        1.79      4.36 o 
 -10   5   7       23.15       26.42      4.71 o 
  -9   5   7        0.04       -1.52      3.03 o 
  -8   5   7      143.40      138.45      7.54 o 
  -7   5   7      121.86      110.73      4.63 o 
  -6   5   7        2.14        0.11      2.44 o 
  -5   5   7       33.20       37.04      3.78 o 
  -4   5   7        5.02        3.37      2.56 o 
  -3   5   7      131.57      128.09      7.84 o 
  -2   5   7       80.04       82.07      4.56 o 
  -1   5   7        8.75       10.31      2.18 o 
   0   5   7       90.62      100.10      4.45 o 
   1   5   7       17.31       17.14      1.82 o 
   2   5   7      166.21      181.66      7.60 o 
   3   5   7       53.35       45.75      4.28 o 
   4   5   7       11.30       18.92      4.22 o 
   5   5   7       17.87       18.21      1.71 o 
   6   5   7      195.81      194.88      8.74 o 
   7   5   7        2.42        3.99      2.04 o 
   8   5   7       40.99       45.27      4.25 o 
   9   5   7        0.03        1.30      2.75 o 
  10   5   7       32.05       37.29      4.37 o 
  11   5   7       13.28       11.40      3.47 o 
  12   5   7        0.52        1.98      3.11 o 
  13   5   7        9.99        8.80      3.65 o 
  14   5   7        1.96       -2.51      3.37 o 
  15   5   7       12.59       13.29      5.03 o 
  16   5   7        0.15       -4.30      4.30 o 
 -15   6   7        1.38       -1.46      7.47 o 
 -14   6   7        0.09       -4.80      4.80 o 
 -13   6   7        0.00       -1.60      4.68 o 
 -12   6   7        2.14        1.46      4.59 o 
 -11   6   7        0.02       -0.01      3.63 o 
 -10   6   7        0.71       -0.52      3.34 o 
  -9   6   7       14.39       12.79      4.20 o 
  -8   6   7        6.95        7.43      3.69 o 
  -7   6   7        0.15        1.73      3.25 o 
  -6   6   7        1.13        0.78      3.65 o 
  -5   6   7        5.35        5.20      3.90 o 
  -4   6   7        0.06       -0.68      3.23 o 
  -3   6   7        1.30        0.12      2.92 o 
  -2   6   7       19.09       21.23      6.82 o 
  -1   6   7        0.18        1.89      2.63 o 
   0   6   7        3.25        0.44      1.74 o 
   1   6   7       44.67       42.26      5.88 o 
   2   6   7       40.31       29.89      6.07 o 
   3   6   7       42.95       42.67      9.33 o 
   4   6   7       18.78       10.20      4.08 o 
   5   6   7        0.06       -1.64      3.59 o 
   6   6   7        1.52        7.70      4.11 o 
   7   6   7        0.55        1.03      2.35 o 
   8   6   7       21.14       18.57      3.28 o 
   9   6   7        2.97       -0.91      2.72 o 
  10   6   7        0.68       -0.30      3.11 o 
  11   6   7        0.02        0.78      3.10 o 
  12   6   7        0.08       -1.47      3.20 o 
  13   6   7        1.16        5.90      4.16 o 
  14   6   7        0.04       -1.91      4.01 o 
  15   6   7        3.37        2.75      6.31 o 
 -14   7   7        0.01       -1.79      6.98 o 
 -13   7   7        0.06       -4.22      6.17 o 
 -12   7   7        1.84        5.19      7.14 o 
 -11   7   7       11.61       11.69      5.75 o 
 -10   7   7       12.32       16.25      6.05 o 
  -9   7   7        0.19       -2.11      3.50 o 
  -8   7   7      102.90      100.92      7.30 o 
  -7   7   7       17.17       21.67      4.57 o 
  -6   7   7       12.99       17.90      5.03 o 
  -5   7   7        2.94        3.97      3.84 o 
  -4   7   7       48.10       47.67      6.23 o 
  -3   7   7       16.55       19.46      4.65 o 
  -2   7   7      106.66      108.77     13.15 o 
  -1   7   7        0.81        0.70      2.90 o 
   0   7   7       10.68        9.53      3.11 o 
   1   7   7        1.76       -1.02      2.27 o 
   2   7   7        8.16        2.46      4.76 o 
   3   7   7        0.33       -2.10      4.32 o 
   4   7   7        4.54        4.10      4.65 o 
   5   7   7       41.77       25.16      6.25 o 
   6   7   7      110.38      109.58     19.72 o 
   7   7   7       24.75       31.08      7.17 o 
   8   7   7        0.37       -1.70      4.71 o 
   9   7   7        1.82       -1.22      4.71 o 
  10   7   7       15.93        5.60      7.14 o 
  11   7   7        8.11       15.97      6.93 o 
  12   7   7        0.12        2.00      5.67 o 
  13   7   7        0.21        4.45      6.25 o 
 -12   8   7       14.21        8.93      8.60 o 
 -11   8   7        0.85       -3.25      6.49 o 
  -9   8   7        1.40       -1.46      5.68 o 
  -8   8   7        4.56        2.54      4.91 o 
  -7   8   7        5.43        8.00      5.03 o 
  -6   8   7       32.60       38.32      5.30 o 
  -5   8   7        4.81        1.99      4.14 o 
  -4   8   7       34.74       26.72      5.37 o 
  -3   8   7       54.75       59.01      6.66 o 
  -2   8   7        0.00       -2.49      3.09 o 
  -1   8   7       12.65       15.00      4.18 o 
   0   8   7        3.16        2.60      7.14 o 
   1   8   7       15.50       19.50      6.10 o 
   2   8   7       16.14        9.60      5.22 o 
   3   8   7        2.73        1.12      4.94 o 
   4   8   7       16.66       17.13      6.31 o 
   5   8   7        1.41        2.83      5.33 o 
   6   8   7       36.77       26.74      7.04 o 
   7   8   7       29.46       25.05      7.00 o 
   8   8   7        0.13        3.17      5.36 o 
   9   8   7        1.48        9.71      5.90 o 
  10   8   7        6.87        3.81      5.92 o 
  11   8   7        0.49       -5.31      5.31 o 
  -9   9   7        0.24       -4.55      6.17 o 
  -8   9   7       15.89       19.48      8.12 o 
  -7   9   7        6.05        8.44      6.82 o 
  -6   9   7        4.31        9.09      6.33 o 
  -5   9   7       22.40       26.13      7.63 o 
  -4   9   7        3.99        0.49      4.87 o 
  -3   9   7        9.16       12.50      5.84 o 
  -2   9   7       30.86       44.15     10.71 o 
  -1   9   7        0.02       -3.25      6.82 o 
   0   9   7        8.69       18.02      9.09 o 
   1   9   7        8.80        8.14      5.73 o 
   2   9   7       32.37       31.08      7.51 o 
   3   9   7        9.32        9.09      5.78 o 
   4   9   7        1.00       -1.28      7.63 o 
   5   9   7        8.01       10.55      6.10 o 
   6   9   7        0.00        1.76      5.57 o 
   7   9   7        0.43        4.28      5.82 o 
   8   9   7        6.78        8.44      9.58 o 
 -19   0   8        6.34        8.28      9.74 o 
 -18   0   8        2.50       11.20      9.25 o 
 -17   0   8        3.79        2.76      7.47 o 
 -16   0   8       19.11       21.43      9.74 o 
 -15   0   8       60.96       57.79     12.01 o 
 -14   0   8       29.84       30.84      9.41 o 
 -13   0   8        9.15        9.41      7.30 o 
 -12   0   8        7.00       10.71      6.49 o 
 -11   0   8        0.19        1.19      3.51 o 
 -10   0   8       25.91       38.88      5.18 o 
  -9   0   8       56.30       66.12      5.67 o 
  -8   0   8       74.98       59.94      5.43 o 
  -7   0   8      583.70      547.28     13.45 o 
  -6   0   8     1190.58     1106.26     47.40 o 
  -5   0   8        1.07        1.59      2.09 o 
  -4   0   8       46.81       62.94      4.95 o 
  -3   0   8       16.16       14.26      3.13 o 
  -2   0   8      550.55      587.11     11.06 o 
  -1   0   8      665.79      729.67     12.11 o 
   0   0   8      353.40      365.52     12.00 o 
   1   0   8      233.49      220.67      9.09 o 
   2   0   8       58.90       48.33      3.37 o 
   3   0   8      278.10      284.68      9.04 o 
   4   0   8     1390.94     1447.16     43.44 o 
   5   0   8      372.45      372.35     19.98 o 
   6   0   8     1475.64     1440.98     57.01 o 
   7   0   8      145.48      177.55     11.30 o 
   8   0   8       38.06       30.72      3.58 o 
   9   0   8      161.53      165.28      7.76 o 
  10   0   8       72.03       69.70      6.06 o 
  11   0   8      103.30       97.47      6.67 o 
  12   0   8       16.42       22.20      4.52 o 
  13   0   8        3.05       -0.55      4.75 o 
  14   0   8       38.51       40.16      7.51 o 
  15   0   8        1.40        5.83      5.74 o 
  16   0   8       42.56       51.72      8.61 o 
  17   0   8       29.71       36.47      8.21 o 
 -19   1   8        1.94        7.79     10.06 o 
 -18   1   8        5.44        7.96      6.14 o 
 -17   1   8        0.01       -1.35      5.11 o 
 -16   1   8        0.68       -0.16      5.16 o 
 -15   1   8        1.99        4.05      5.05 o 
 -14   1   8       39.99       43.17      7.69 o 
 -13   1   8        0.51        1.95      4.19 o 
 -12   1   8        7.65       10.48      4.74 o 
 -11   1   8        0.04        1.95      2.61 o 
 -10   1   8       20.89       18.29      2.94 o 
  -9   1   8       46.25       45.75      3.43 o 
  -8   1   8        0.02        0.39      1.98 o 
  -7   1   8      428.64      421.94      7.79 o 
  -6   1   8       58.46       59.66      3.48 o 
  -5   1   8      298.39      284.96      8.03 o 
  -4   1   8      173.24      184.84      4.71 o 
  -3   1   8       26.88       20.45      2.29 o 
  -2   1   8      569.84      602.98      8.30 o 
  -1   1   8       45.50       30.67      2.82 o 
   0   1   8      136.48      115.29      3.73 o 
   1   1   8       12.50        6.65      1.57 o 
   2   1   8      118.68      105.85      3.69 o 
   3   1   8      398.64      400.99     11.20 o 
   4   1   8       68.77       57.84      2.85 o 
   5   1   8      505.23      462.14     12.84 o 
   6   1   8      343.84      359.62     12.56 o 
   7   1   8      270.64      274.15      5.74 o 
   8   1   8       91.14       84.20      3.54 o 
   9   1   8       57.72       71.64      4.75 o 
  10   1   8       62.46       59.48      3.82 o 
  11   1   8        8.31        9.98      3.25 o 
  12   1   8        6.46        6.51      3.18 o 
  13   1   8       10.78       19.00      3.92 o 
  14   1   8        0.32       -1.60      3.62 o 
  15   1   8       11.94       10.18      4.33 o 
  16   1   8       16.50       20.01      4.82 o 
  17   1   8        0.28       -3.85      3.85 o 
  18   1   8       21.77       31.47      7.95 o 
 -18   2   8       14.09       17.94      7.58 o 
 -17   2   8        4.35        0.17      5.45 o 
 -16   2   8       19.28       18.95      6.88 o 
 -15   2   8        0.08        3.07      5.22 o 
 -14   2   8        0.00        1.05      4.76 o 
 -13   2   8       28.14       23.37      6.24 o 
 -12   2   8       16.24       13.06      4.26 o 
 -11   2   8        0.11       -0.08      2.40 o 
 -10   2   8        0.70       -1.23      2.38 o 
  -9   2   8       34.93       25.10      3.54 o 
  -8   2   8      113.65      120.92      4.86 o 
  -7   2   8       13.02       13.04      2.41 o 
  -6   2   8      296.70      273.68      6.00 o 
  -5   2   8      279.70      269.10      7.22 o 
  -4   2   8       90.12       97.63      3.61 o 
  -3   2   8      195.16      202.62      4.79 o 
  -2   2   8       37.18       35.77      2.66 o 
  -1   2   8       60.73       46.02     13.96 o 
   0   2   8      158.78      134.20      4.78 o 
   1   2   8       11.93       16.81      2.93 o 
   2   2   8        9.41       17.08      2.60 o 
   3   2   8        0.77        1.59      1.89 o 
   4   2   8       71.20       60.93      4.20 o 
   5   2   8      311.80      318.24     10.43 o 
   6   2   8       71.18       61.78      6.70 o 
   7   2   8      714.10      708.53     30.17 o 
   8   2   8        8.91        9.32      2.63 o 
   9   2   8       88.41       69.60      4.53 o 
  10   2   8       13.76       10.06      3.24 o 
  11   2   8        0.48        4.64      2.95 o 
  12   2   8       50.80       45.96      4.87 o 
  13   2   8        0.13       -2.82      2.82 o 
  14   2   8       12.58       16.34      3.93 o 
  15   2   8        5.24        6.73      3.74 o 
  16   2   8        2.11        2.56      4.25 o 
  17   2   8        1.64        2.36      5.90 o 
 -18   3   8        2.70       12.01     10.23 o 
 -17   3   8        0.01       -2.31      5.54 o 
 -16   3   8        5.59        6.03      6.13 o 
 -15   3   8        2.43        4.90      5.61 o 
 -14   3   8        9.35        2.98      4.80 o 
 -13   3   8        4.97        1.20      4.76 o 
 -12   3   8       18.24       21.17      4.74 o 
 -11   3   8       12.78       13.81      3.25 o 
 -10   3   8       36.51       44.27      4.31 o 
  -9   3   8       56.26       56.36      4.68 o 
  -8   3   8        2.19        0.42      2.57 o 
  -7   3   8      161.64      164.87      5.54 o 
  -6   3   8      324.13      309.83      7.70 o 
  -5   3   8       28.68       31.53      2.76 o 
  -4   3   8        4.59        2.06      1.59 o 
  -3   3   8       36.88       30.05      2.15 o 
  -2   3   8        1.11        2.05      1.78 o 
  -1   3   8      224.59      221.44      6.42 o 
   0   3   8        6.55        7.82      2.26 o 
   1   3   8      146.70      163.16      9.00 o 
   2   3   8       16.85       20.93      2.49 o 
   3   3   8       82.06       76.72      5.81 o 
   4   3   8      208.53      204.04      7.99 o 
   5   3   8        0.60        1.13      2.47 o 
   6   3   8       42.83       38.51      3.37 o 
   7   3   8      424.81      425.93     17.27 o 
   8   3   8       12.29        7.37      3.07 o 
   9   3   8        0.21        1.73      2.71 o 
  10   3   8       14.86       16.80      4.03 o 
  11   3   8       27.46       24.63      4.05 o 
  12   3   8       13.34       13.80      3.62 o 
  13   3   8        1.18        2.24      3.11 o 
  14   3   8        3.82        0.79      3.18 o 
  15   3   8        0.14       -0.36      3.34 o 
  16   3   8        2.68        4.44      4.51 o 
  17   3   8        0.00        3.41      7.79 o 
 -17   4   8        2.03       -3.08      8.77 o 
 -16   4   8        3.61        8.11      6.13 o 
 -15   4   8        1.13        1.21      5.73 o 
 -14   4   8        0.06        2.84      5.50 o 
 -13   4   8        5.18        1.22      4.94 o 
 -12   4   8        0.01       -0.59      3.65 o 
 -11   4   8       13.79       13.95      4.30 o 
 -10   4   8       52.74       56.62      4.84 o 
  -9   4   8        9.50        7.81      3.12 o 
  -8   4   8       25.93       20.86      4.20 o 
  -7   4   8        9.43        5.21      2.80 o 
  -6   4   8      129.90      124.20      4.72 o 
  -5   4   8       10.88       10.88      2.01 o 
  -4   4   8      130.73      145.50      5.82 o 
  -3   4   8      178.53      172.86      5.47 o 
  -2   4   8        0.34       -1.69      1.69 o 
  -1   4   8       22.11       25.13      2.64 o 
   0   4   8      122.01      110.26      4.91 o 
   1   4   8       14.05       10.68      2.51 o 
   2   4   8      419.21      384.40      8.60 o 
   3   4   8        0.17        0.34      2.26 o 
   4   4   8       51.47       44.29      3.32 o 
   5   4   8       11.49       10.93      2.74 o 
   6   4   8      103.27      105.84      7.24 o 
   7   4   8       40.61       44.25      4.55 o 
   8   4   8       21.96       18.91      3.35 o 
   9   4   8       36.93       38.62      4.21 o 
  10   4   8       41.40       42.62      4.59 o 
  11   4   8        0.03        1.08      2.91 o 
  12   4   8        0.01        0.62      3.03 o 
  13   4   8        0.37        0.86      3.19 o 
  14   4   8        0.01       -2.25      3.29 o 
  15   4   8        0.20       -2.57      3.36 o 
  16   4   8        0.03        1.75      4.61 o 
 -16   5   8        0.46       -0.49      8.60 o 
 -15   5   8       12.78       18.34      9.41 o 
 -14   5   8       30.16       29.14      9.66 o 
 -13   5   8        0.11       -2.04      3.89 o 
 -12   5   8       68.25       73.79      7.50 o 
 -11   5   8        7.30       14.39      7.63 o 
 -10   5   8       28.41       27.88      5.09 o 
  -9   5   8       30.32       38.39      5.32 o 
  -8   5   8        1.56        1.28      3.39 o 
  -7   5   8       71.71       79.87      6.38 o 
  -6   5   8       42.82       38.79      4.86 o 
  -5   5   8       32.96       27.88      5.60 o 
  -4   5   8      115.04      117.92      9.74 o 
  -3   5   8        0.65        4.78      2.67 o 
  -2   5   8      623.93      583.55     23.17 o 
  -1   5   8      239.89      212.67      6.01 o 
   0   5   8       58.39       64.46      3.42 o 
   1   5   8      282.02      256.08      5.12 o 
   2   5   8       42.47       43.16      3.10 o 
   3   5   8       32.56       23.74      2.43 o 
   4   5   8        0.50        1.15      1.67 o 
   5   5   8        0.16        0.75      1.80 o 
   6   5   8       60.17       62.70      3.97 o 
   7   5   8        3.07        3.48      2.17 o 
   8   5   8      133.15      114.08      5.80 o 
   9   5   8        4.70        2.02      2.80 o 
  10   5   8       34.10       40.95      4.54 o 
  11   5   8       49.51       60.57      5.43 o 
  12   5   8        2.53        6.53      3.53 o 
  13   5   8        1.14       -0.78      3.27 o 
  14   5   8        0.07       -3.49      3.49 o 
  15   5   8        4.63        2.97      4.71 o 
 -14   6   8        1.14        6.36      6.05 o 
 -13   6   8       25.72       23.80      7.04 o 
 -12   6   8        3.51        7.54      4.46 o 
 -11   6   8       47.24       54.63      6.63 o 
 -10   6   8       18.96       16.14      4.68 o 
  -9   6   8        1.15        2.53      3.61 o 
  -8   6   8        4.47        0.35      3.39 o 
  -7   6   8        2.43       -1.58      3.15 o 
  -6   6   8      105.02       98.29      8.38 o 
  -5   6   8       98.32      100.14      8.06 o 
  -4   6   8       49.51       56.61      6.50 o 
  -3   6   8      214.26      214.61     25.57 o 
  -2   6   8       63.96       58.65      5.91 o 
  -1   6   8      139.75      143.35      7.35 o 
   0   6   8      158.14      146.06     12.82 o 
   1   6   8        3.59        4.41      2.42 o 
   2   6   8      123.38      118.86      7.93 o 
   3   6   8       23.18       10.01      4.26 o 
   4   6   8       53.85       51.29      6.39 o 
   5   6   8        3.62        7.09      4.16 o 
   6   6   8      165.45      146.81     10.39 o 
   7   6   8      128.81      131.39      8.86 o 
   8   6   8       10.50        8.25      4.68 o 
   9   6   8       21.04       28.83      5.66 o 
  10   6   8       26.70       25.17      5.85 o 
  11   6   8        9.89       12.16      5.01 o 
  12   6   8       27.63       31.62      6.32 o 
  13   6   8        0.14       -1.82      4.71 o 
  14   6   8        4.73        1.30      6.04 o 
 -13   7   8        0.67        1.95      7.63 o 
 -12   7   8        0.41       -0.91      5.21 o 
 -11   7   8        2.29       -1.07      5.02 o 
 -10   7   8        0.57        2.53      5.44 o 
  -9   7   8       26.75       31.23      5.72 o 
  -8   7   8       11.21        6.83      4.25 o 
  -7   7   8       10.00       10.16      4.08 o 
  -6   7   8        4.58        1.44      3.99 o 
  -5   7   8       60.77       65.63      8.93 o 
  -4   7   8       62.37       65.15      7.18 o 
  -3   7   8       21.22       17.15      4.62 o 
  -2   7   8      194.29      201.69     19.07 o 
  -1   7   8       28.52       22.68      4.37 o 
   0   7   8       61.20       64.10     13.72 o 
   1   7   8        2.33       -2.92      6.17 o 
   2   7   8        8.07       12.39      5.57 o 
   3   7   8       29.73       35.82      7.06 o 
   4   7   8       26.12       13.92      5.75 o 
   5   7   8       14.31       16.68      6.04 o 
   6   7   8        2.37        3.09      5.21 o 
   7   7   8       54.12       42.70      8.03 o 
   8   7   8       75.41       75.89     15.34 o 
   9   7   8        8.90       11.39      6.25 o 
  10   7   8       20.82       22.14      7.23 o 
  11   7   8       19.51       22.22      7.39 o 
  12   7   8        0.00        1.72      6.08 o 
 -11   8   8        2.54        0.65      7.47 o 
 -10   8   8        0.61        2.43      6.82 o 
  -9   8   8        1.07       -3.57      5.84 o 
  -8   8   8        0.29       -2.25      4.51 o 
  -7   8   8        7.22       12.03      5.34 o 
  -6   8   8        0.46        2.19      3.77 o 
  -5   8   8        1.77        0.53      3.98 o 
  -4   8   8        0.80        1.25      3.98 o 
  -3   8   8       18.14       21.56      5.11 o 
  -2   8   8        5.47        3.57      7.63 o 
  -1   8   8       25.86       51.94     11.85 o 
   0   8   8        5.39        5.68      7.95 o 
   1   8   8       16.54       13.04      5.78 o 
   2   8   8       14.80       12.77      6.28 o 
   3   8   8        3.21        4.36      5.57 o 
   4   8   8       13.71       13.12      6.00 o 
   5   8   8        0.31       -5.33      5.84 o 
   6   8   8        3.57        1.37      4.95 o 
   7   8   8        0.60        4.78      5.84 o 
   8   8   8        2.10        4.77      5.85 o 
   9   8   8       27.42       33.66      8.34 o 
  10   8   8       21.21       25.42      8.09 o 
  -7   9   8        3.13        4.22      6.66 o 
  -6   9   8       11.92       16.72      7.30 o 
  -2   9   8        0.16       10.39      8.77 o 
  -1   9   8        1.37        1.46      7.95 o 
   0   9   8        3.33       10.80      5.73 o 
   1   9   8        0.02        0.98      5.15 o 
   2   9   8        0.00       -2.35      5.27 o 
   3   9   8        1.99        1.33      5.45 o 
   4   9   8        2.41        3.46      5.79 o 
   5   9   8        1.95       -0.88      5.61 o 
   6   9   8        7.21        3.41      8.93 o 
   7   9   8       19.27       23.70     11.69 o 
 -18   1   9        1.16        6.49      9.41 o 
 -17   1   9        6.62       11.40      6.63 o 
 -16   1   9        2.13        0.78      5.15 o 
 -15   1   9       22.82       26.02      6.94 o 
 -14   1   9        4.48        4.55      5.28 o 
 -13   1   9        0.01        0.71      5.60 o 
 -12   1   9       13.78       21.83      3.98 o 
 -11   1   9        0.00       -1.92      2.70 o 
 -10   1   9       80.61       74.39      4.51 o 
  -9   1   9       75.61       82.13      4.68 o 
  -8   1   9       23.79       26.30      3.09 o 
  -7   1   9        0.16        0.61      2.09 o 
  -6   1   9      276.75      280.54      6.91 o 
  -5   1   9      220.65      202.26      5.45 o 
  -4   1   9      117.84      118.85      4.41 o 
  -3   1   9        9.60        9.98      2.51 o 
  -2   1   9      228.15      213.62      5.42 o 
  -1   1   9       19.15       22.32      2.69 o 
   0   1   9       32.97       38.13      2.61 o 
   1   1   9       18.07       17.20      1.89 o 
   2   1   9       11.60       12.17      1.72 o 
   3   1   9      317.22      291.56      9.18 o 
   4   1   9        4.25        6.65      1.84 o 
   5   1   9       17.09       18.02      2.14 o 
   6   1   9        3.42        4.10      1.69 o 
   7   1   9        0.04        0.55      1.65 o 
   8   1   9      537.11      519.69     19.83 o 
   9   1   9        2.54        4.97      3.06 o 
  10   1   9        2.30       -2.09      2.89 o 
  11   1   9        6.66        7.88      3.34 o 
  12   1   9        0.56        4.19      3.30 o 
  13   1   9        2.67        0.52      3.63 o 
  14   1   9        1.65        4.14      3.89 o 
  15   1   9        0.90        3.37      4.08 o 
  16   1   9        3.48        1.80      4.38 o 
  17   1   9        1.20        3.21      5.13 o 
 -17   2   9        0.03       -3.47      5.51 o 
 -16   2   9        7.70        5.66      6.01 o 
 -15   2   9        1.19        2.55      5.34 o 
 -14   2   9        1.36        0.32      5.03 o 
 -13   2   9       25.27       30.57      6.71 o 
 -12   2   9        4.83        8.31      4.26 o 
 -11   2   9       39.41       48.37      4.76 o 
 -10   2   9       43.21       43.73      4.54 o 
  -9   2   9       67.61       52.71      4.30 o 
  -8   2   9      110.54      128.92      5.24 o 
  -7   2   9      103.57       97.16      4.81 o 
  -6   2   9      283.66      284.77      6.41 o 
  -5   2   9       57.11       69.47      3.88 o 
  -4   2   9      155.46      154.64      5.15 o 
  -3   2   9      200.73      218.31      5.65 o 
  -2   2   9       10.60       16.08      2.31 o 
  -1   2   9      182.22      109.56     28.56 o 
   0   2   9      111.01      108.86      3.79 o 
   1   2   9       21.68       16.77      3.34 o 
   2   2   9      163.69      152.74      8.83 o 
   3   2   9       12.49       10.16      2.86 o 
   4   2   9      835.99      849.55     33.25 o 
   5   2   9        1.18        3.10      2.92 o 
   6   2   9       48.06       44.75      4.37 o 
   7   2   9       21.68       19.43      3.63 o 
   8   2   9        1.31       -0.93      2.69 o 
   9   2   9       58.59       50.65      4.87 o 
  10   2   9       46.67       50.81      4.99 o 
  11   2   9       17.97       17.78      3.83 o 
  12   2   9       14.65       12.24      3.67 o 
  13   2   9       13.05       17.72      4.08 o 
  14   2   9        0.43       -0.57      3.90 o 
  15   2   9        8.83        7.63      4.91 o 
  16   2   9        5.82        1.10      4.68 o 
 -17   3   9        5.15       13.96     10.55 o 
 -16   3   9        1.37        3.28      5.54 o 
 -15   3   9       24.99       26.62      7.45 o 
 -14   3   9       74.85       78.98     10.08 o 
 -13   3   9        0.43        1.34      4.27 o 
 -12   3   9       88.68       94.88      8.23 o 
 -11   3   9       34.67       42.76      5.92 o 
 -10   3   9       54.80       60.63      6.33 o 
  -9   3   9      160.00      177.32      7.33 o 
  -8   3   9       16.67       18.16      3.27 o 
  -7   3   9      109.68      104.00      6.21 o 
  -6   3   9       10.51        8.13      2.33 o 
  -5   3   9      340.80      329.80      7.85 o 
  -4   3   9      161.61      153.09      4.49 o 
  -3   3   9      143.21      144.14      3.38 o 
  -2   3   9      112.50      112.45      4.73 o 
  -1   3   9       90.88       71.31      4.68 o 
   0   3   9        0.17       -0.41      2.16 o 
   1   3   9       24.79       25.54      3.27 o 
   2   3   9       95.32       87.04      5.76 o 
   3   3   9       27.20       23.36      3.43 o 
   4   3   9      210.39      218.30     13.80 o 
   5   3   9      277.37      262.51      7.97 o 
   6   3   9       36.81       26.15      3.73 o 
   7   3   9      102.78       94.82      5.63 o 
   8   3   9      123.32      131.06     10.87 o 
   9   3   9       74.70       74.49      5.59 o 
  10   3   9       11.55       13.53      3.62 o 
  11   3   9       33.33       40.77      4.70 o 
  12   3   9        0.82       -0.40      3.08 o 
  13   3   9        0.15        1.17      3.30 o 
  14   3   9        0.20       -0.21      3.45 o 
  15   3   9        0.01        0.62      4.33 o 
  16   3   9        3.10        6.76      5.77 o 
 -16   4   9       17.59       33.28     12.50 o 
 -15   4   9       26.41       27.19      8.02 o 
 -14   4   9       21.16       24.30      7.29 o 
 -13   4   9       37.22       46.61      6.67 o 
 -12   4   9        0.23       -1.45      3.74 o 
 -11   4   9        5.37        3.72      3.93 o 
 -10   4   9       21.73       29.02      4.11 o 
  -9   4   9        0.20        0.46      2.95 o 
  -8   4   9      115.48      106.50      7.43 o 
  -7   4   9        0.53        0.19      3.15 o 
  -6   4   9       72.37       63.86      5.34 o 
  -5   4   9      105.03      113.04      6.13 o 
  -4   4   9       34.77       31.32      3.39 o 
  -3   4   9      210.85      218.18      6.33 o 
  -2   4   9       71.48       80.93      4.48 o 
  -1   4   9      527.37      537.69     11.99 o 
   0   4   9      155.06      141.53      6.00 o 
   1   4   9      160.65      164.47      6.09 o 
   2   4   9        6.17        3.60      2.25 o 
   3   4   9       57.70       47.91      3.57 o 
   4   4   9       10.21        5.13      2.22 o 
   5   4   9        0.56       -0.33      1.99 o 
   6   4   9       26.08       27.50      3.61 o 
   7   4   9        8.66       10.03      3.10 o 
   8   4   9       70.63       65.75      5.55 o 
   9   4   9        0.09        1.51      2.87 o 
  10   4   9        8.78        7.77      3.27 o 
  11   4   9        6.82        7.73      3.31 o 
  12   4   9       31.31       32.46      4.80 o 
  13   4   9        4.57       -1.50      3.27 o 
  14   4   9        1.41       -1.80      3.56 o 
  15   4   9        0.26       -2.17      3.61 o 
 -15   5   9        2.60        3.73      8.93 o 
 -14   5   9       22.59       25.60      7.45 o 
 -13   5   9        0.04        2.62      4.56 o 
 -12   5   9       26.13       30.48      5.91 o 
 -11   5   9        1.76        2.66      4.04 o 
 -10   5   9        6.48        8.35      4.14 o 
  -9   5   9        2.35        4.46      3.84 o 
  -8   5   9        0.05       -0.87      3.41 o 
  -7   5   9       26.26       19.91      4.32 o 
  -6   5   9        0.57       -0.95      3.06 o 
  -5   5   9       11.09       10.89      4.29 o 
  -4   5   9       39.27       32.63      5.40 o 
  -3   5   9       13.22       11.18      3.72 o 
  -2   5   9      130.23      138.24      7.17 o 
  -1   5   9        4.82        8.87      2.94 o 
   0   5   9        1.00       -0.37      2.32 o 
   1   5   9        1.54       -0.80      2.06 o 
   2   5   9       37.38       27.93      2.90 o 
   3   5   9        6.68        7.76      2.10 o 
   4   5   9        0.01       -1.79      1.79 o 
   5   5   9       28.28       28.41      3.00 o 
   6   5   9       11.98       14.61      2.65 o 
   7   5   9        2.24        1.28      2.60 o 
   8   5   9        5.23        4.80      2.94 o 
   9   5   9       25.94       25.06      4.07 o 
  10   5   9        9.83       12.07      3.62 o 
  11   5   9       16.28       27.09      4.51 o 
  12   5   9        3.45        6.54      3.81 o 
  13   5   9        6.21        8.36      5.23 o 
  14   5   9        8.84       12.25      5.63 o 
 -14   6   9        0.11       -2.60      8.60 o 
 -13   6   9        3.33        1.79      5.57 o 
 -12   6   9        1.54        4.97      4.43 o 
 -11   6   9        0.20       -3.90      3.90 o 
 -10   6   9        0.99       -0.54      4.14 o 
  -9   6   9        0.65       -1.35      3.69 o 
  -8   6   9        1.58       -0.06      3.75 o 
  -7   6   9        1.49        1.84      3.47 o 
  -6   6   9        5.23        5.40      3.60 o 
  -5   6   9        2.35        2.89      4.02 o 
  -4   6   9       11.17        6.17      4.05 o 
  -3   6   9       15.35       21.49      4.82 o 
  -2   6   9       31.94       36.39      5.33 o 
  -1   6   9       13.76       13.28      3.90 o 
   0   6   9       15.91        9.60      3.23 o 
   1   6   9        2.40        0.98      2.68 o 
   2   6   9        4.19        2.24      2.17 o 
   3   6   9        0.88       -3.56      3.56 o 
   4   6   9       21.28       16.81      4.73 o 
   5   6   9        0.32        1.62      3.77 o 
   6   6   9        0.43       -0.74      3.68 o 
   7   6   9        5.18        2.58      4.15 o 
   8   6   9       17.88       21.32      5.53 o 
   9   6   9        8.68       13.33      5.19 o 
  10   6   9        1.01        2.36      4.64 o 
  11   6   9        0.06        0.75      4.66 o 
  12   6   9        1.05        2.76      5.49 o 
  13   6   9        1.44       -1.01      5.90 o 
 -12   7   9        8.09        4.62      5.75 o 
 -11   7   9        0.18       -0.72      5.29 o 
 -10   7   9        2.17       -0.62      4.72 o 
  -9   7   9        0.26       -1.00      3.85 o 
  -8   7   9        1.58        2.51      4.07 o 
  -7   7   9       28.89       37.27      5.75 o 
  -6   7   9       18.25       17.18      4.59 o 
  -5   7   9        1.97        2.31      4.14 o 
  -4   7   9        0.44       -1.46      3.69 o 
  -3   7   9        7.06       11.93      4.42 o 
  -2   7   9        3.52        4.26      3.61 o 
  -1   7   9       23.10       20.02      4.34 o 
   0   7   9        9.85        2.27      7.63 o 
   1   7   9        1.36       -1.62      4.71 o 
   2   7   9       14.37       17.33      6.20 o 
   3   7   9        0.20        1.56      4.94 o 
   4   7   9        0.80        0.55      4.87 o 
   5   7   9        0.64       -3.07      4.85 o 
   6   7   9       15.12       14.32      6.22 o 
   7   7   9        0.03       -0.02      5.25 o 
   8   7   9        3.80        9.71      6.02 o 
   9   7   9        0.01        0.93      5.48 o 
  10   7   9        0.49        0.58      6.08 o 
  11   7   9        0.63       -3.49      5.69 o 
  -9   8   9        0.95       -1.46      6.49 o 
  -8   8   9        1.80       -0.79      4.94 o 
  -7   8   9        1.61       -1.14      4.56 o 
  -6   8   9       26.62       26.52      5.33 o 
  -5   8   9       18.89       24.77      6.01 o 
  -4   8   9        0.15       -1.36      3.84 o 
  -3   8   9       23.39       36.04     11.20 o 
  -2   8   9        0.30        2.43      8.12 o 
  -1   8   9       26.07       37.17     11.53 o 
   0   8   9       20.37       20.29     10.06 o 
   1   8   9        0.80        6.81      5.73 o 
   2   8   9        2.09       -0.39      5.29 o 
   3   8   9        5.15        5.15      5.48 o 
   4   8   9        9.01       10.40      6.25 o 
   5   8   9        0.45        4.65      5.58 o 
   6   8   9        1.48       -1.92      5.59 o 
   7   8   9       17.39       12.46      8.52 o 
   8   8   9       13.08       17.17      7.45 o 
  -2   9   9       24.01       25.49     10.71 o 
  -1   9   9        2.73        2.11      9.25 o 
   0   9   9        6.86        6.80      6.00 o 
   1   9   9        2.19        5.87      6.01 o 
   2   9   9        7.72       14.32      6.90 o 
   3   9   9        3.80       16.72     10.39 o 
   4   9   9        1.00        6.33      9.58 o 
 -16   0  10        2.93        7.95      8.77 o 
 -15   0  10        4.08        3.73      7.63 o 
 -14   0  10        3.30        5.19      7.47 o 
 -13   0  10       62.57       56.33     12.17 o 
 -12   0  10       20.34       15.94      5.38 o 
 -11   0  10       98.18       94.93      7.71 o 
 -10   0  10       37.39       43.06      5.51 o 
  -9   0  10       28.47       25.80      4.73 o 
  -8   0  10        1.19       -2.83      2.83 o 
  -7   0  10        1.54        4.84      3.26 o 
  -6   0  10       11.38       11.04      3.87 o 
  -5   0  10      229.96      229.45      9.31 o 
  -4   0  10      115.31      104.73     10.09 o 
  -3   0  10      858.85      820.12     15.99 o 
  -2   0  10      159.96      174.42     11.04 o 
  -1   0  10      105.75       92.08      8.04 o 
   0   0  10      588.62      536.00     22.73 o 
   1   0  10       25.71       28.16      4.06 o 
   2   0  10      601.23      573.09     29.18 o 
   3   0  10        0.31       -2.55      2.55 o 
   4   0  10       26.39       25.42      4.03 o 
   5   0  10      352.92      362.41     21.10 o 
   6   0  10        8.16       12.83      3.84 o 
   7   0  10      234.24      204.47     13.21 o 
   8   0  10        0.04        3.96      3.35 o 
   9   0  10      278.40      288.57     13.79 o 
  10   0  10      328.84      336.44     15.25 o 
  11   0  10       19.23       33.68      7.35 o 
  12   0  10        1.17        7.49      5.52 o 
  13   0  10        1.00       -1.18      5.16 o 
  14   0  10        1.22        0.66      5.89 o 
  15   0  10        6.36       20.26      7.39 o 
  16   0  10        6.60        7.76      6.63 o 
 -17   1  10       14.62       14.93     10.23 o 
 -16   1  10        1.76        6.09      5.85 o 
 -15   1  10        6.26        6.30      6.41 o 
 -14   1  10       15.48       11.99      5.90 o 
 -13   1  10        5.75        4.46      5.05 o 
 -12   1  10        8.69        7.09      4.32 o 
 -11   1  10       80.03      102.64      5.98 o 
 -10   1  10        1.02       -0.60      2.41 o 
  -9   1  10       82.17       78.02      4.81 o 
  -8   1  10        3.37        5.11      2.47 o 
  -7   1  10        7.13        3.25      2.30 o 
  -6   1  10       26.32       20.66      3.08 o 
  -5   1  10      468.99      463.11      8.90 o 
  -4   1  10      596.33      572.03     16.81 o 
  -3   1  10       88.57       90.25      5.25 o 
  -2   1  10       72.65       71.39      4.72 o 
  -1   1  10      187.76      180.40      8.35 o 
   0   1  10        4.11        3.27      2.10 o 
   1   1  10      360.64      336.38      8.56 o 
   2   1  10       83.64       87.84      3.86 o 
   3   1  10      186.22      181.28      4.89 o 
   4   1  10        5.16        3.43      1.69 o 
   5   1  10       39.19       28.02      2.70 o 
   6   1  10       87.66       97.82      4.01 o 
   7   1  10       70.43       67.18      4.96 o 
   8   1  10      228.13      251.79      7.76 o 
   9   1  10      165.78      174.65      9.27 o 
  10   1  10        6.49        8.68      3.28 o 
  11   1  10       12.58       16.64      4.50 o 
  12   1  10       16.36       22.64      4.74 o 
  13   1  10        2.86        5.86      3.97 o 
  14   1  10       15.85       21.47      5.13 o 
  15   1  10        3.55        5.99      4.49 o 
  16   1  10        2.29        9.78      5.38 o 
 -16   2  10        0.86       -1.44      5.45 o 
 -15   2  10        6.19       12.05      6.40 o 
 -14   2  10        0.19       -2.39      4.93 o 
 -13   2  10       16.01       10.62      5.07 o 
 -12   2  10        4.95        4.07      4.20 o 
 -11   2  10        0.21        1.91      3.16 o 
 -10   2  10       22.12       15.99      3.49 o 
  -9   2  10       18.61       20.26      3.29 o 
  -8   2  10        1.05        0.49      2.38 o 
  -7   2  10        2.80        3.69      2.45 o 
  -6   2  10       19.42       18.50      3.00 o 
  -5   2  10       10.40       11.19      2.45 o 
  -4   2  10        0.40        0.58      2.18 o 
  -3   2  10       38.76       33.46      2.83 o 
  -2   2  10       47.70       46.57      2.78 o 
  -1   2  10        2.22        0.34      1.03 o 
   0   2  10       38.18       30.88      2.38 o 
   1   2  10      127.85      132.00      9.15 o 
   2   2  10       46.97       56.07      4.69 o 
   3   2  10       85.51       87.64      6.42 o 
   4   2  10       81.90       79.74      5.45 o 
   5   2  10      135.74      120.21      8.11 o 
   6   2  10       14.07       12.59      3.27 o 
   7   2  10       34.33       45.04      4.60 o 
   8   2  10       48.17       43.26      4.75 o 
   9   2  10       30.91       31.91      4.44 o 
  10   2  10       33.68       34.49      4.68 o 
  11   2  10        5.18        4.48      3.38 o 
  12   2  10        0.11       -0.60      3.99 o 
  13   2  10        0.50        1.89      4.76 o 
  14   2  10        0.05       -0.12      4.36 o 
  15   2  10        0.01       -2.12      5.51 o 
 -16   3  10        0.18        0.65      9.41 o 
 -15   3  10        4.22        4.04      5.84 o 
 -14   3  10        0.37       -3.41      5.36 o 
 -13   3  10        0.01       -1.42      4.22 o 
 -12   3  10        2.25       -2.70      3.86 o 
 -11   3  10        6.76        1.63      3.93 o 
 -10   3  10       19.28       15.11      3.77 o 
  -9   3  10       10.13       11.20      3.43 o 
  -8   3  10        9.34        8.65      2.99 o 
  -7   3  10       26.44       33.58      3.62 o 
  -6   3  10        0.33        0.50      2.36 o 
  -5   3  10       76.89       84.96      4.91 o 
  -4   3  10       22.20       25.39      2.78 o 
  -3   3  10       23.39       25.30      3.29 o 
  -2   3  10       49.89       57.58      4.12 o 
  -1   3  10       15.13       19.03      3.48 o 
   0   3  10       10.26       12.68      3.20 o 
   1   3  10      168.20      154.49      5.77 o 
   2   3  10        4.06        4.29      2.54 o 
   3   3  10      160.50      153.26      6.62 o 
   4   3  10        6.44        5.88      2.99 o 
   5   3  10        1.25       -1.69      2.51 o 
   6   3  10        7.78        6.46      2.95 o 
   7   3  10       16.86       20.28      3.76 o 
   8   3  10       12.13       13.01      3.51 o 
   9   3  10        0.29        1.72      2.96 o 
  10   3  10        0.04        1.25      3.02 o 
  11   3  10        0.34        0.39      3.10 o 
  12   3  10        3.57       -1.14      3.04 o 
  13   3  10        0.57       -3.73      3.73 o 
  14   3  10        0.92        2.13      4.41 o 
  15   3  10        0.58       -2.60      5.26 o 
 -15   4  10        0.01       -1.46      8.60 o 
 -14   4  10        0.01        0.21      5.64 o 
 -13   4  10        6.19        5.80      4.91 o 
 -12   4  10       19.95       21.34      5.54 o 
 -11   4  10        2.48        5.81      4.18 o 
 -10   4  10       12.45       17.12      4.81 o 
  -9   4  10       20.24       18.49      4.03 o 
  -8   4  10       51.95       54.10      5.39 o 
  -7   4  10       16.10       23.69      4.25 o 
  -6   4  10        4.65        7.87      3.39 o 
  -5   4  10        0.33        0.95      2.93 o 
  -4   4  10       33.92       33.48      4.39 o 
  -3   4  10        5.84       10.19      3.30 o 
  -2   4  10       33.78       32.50      4.23 o 
  -1   4  10       92.26       85.38      5.53 o 
   0   4  10       76.20       70.52      5.12 o 
   1   4  10        3.32        2.40      2.58 o 
   2   4  10       23.43       23.61      3.12 o 
   3   4  10        2.53        2.95      2.26 o 
   4   4  10       50.04       42.12      3.67 o 
   5   4  10       68.25       69.65      4.47 o 
   6   4  10       10.02        3.98      2.90 o 
   7   4  10        9.12        5.71      3.02 o 
   8   4  10        2.94        3.69      3.05 o 
   9   4  10        5.49        2.34      3.14 o 
  10   4  10        0.15       -1.48      2.99 o 
  11   4  10        0.01       -0.78      3.23 o 
  12   4  10        3.95        1.92      3.53 o 
  13   4  10       17.83       24.11      5.56 o 
  14   4  10        2.99        2.92      5.50 o 
 -14   5  10       15.19       22.39      7.49 o 
 -13   5  10        0.98        5.69      4.88 o 
 -12   5  10        2.39        5.78      4.64 o 
 -11   5  10       16.73       25.97      5.79 o 
 -10   5  10        1.72        0.44      3.96 o 
  -9   5  10        8.17       11.16      4.51 o 
  -8   5  10        4.13        3.78      3.82 o 
  -7   5  10       12.78       12.48      4.37 o 
  -6   5  10       89.56       86.85      7.31 o 
  -5   5  10        4.16        6.16      4.23 o 
  -4   5  10       40.70       40.65      5.54 o 
  -3   5  10       10.91        5.36      3.60 o 
  -2   5  10      129.18      135.94      8.90 o 
  -1   5  10       39.96       43.45      4.37 o 
   0   5  10        0.55        2.65      2.54 o 
   1   5  10       19.11       19.94      3.32 o 
   2   5  10       55.88       45.48      3.79 o 
   3   5  10        9.78        7.76      2.64 o 
   4   5  10        8.23        8.10      2.52 o 
   5   5  10       25.45       22.72      3.07 o 
   6   5  10       32.25       38.36      4.11 o 
   7   5  10        3.27        1.50      3.94 o 
   8   5  10       12.69       15.15      4.75 o 
   9   5  10       11.75       14.19      5.21 o 
  10   5  10        4.98        9.41      5.09 o 
  11   5  10       12.93       14.01      5.68 o 
  12   5  10        0.12        2.32      6.14 o 
  13   5  10        3.55        5.17      7.63 o 
 -12   6  10        3.57        1.72      4.67 o 
 -11   6  10        0.83       -4.38      4.95 o 
 -10   6  10        6.39        4.84      4.46 o 
  -9   6  10        0.01       -1.44      3.96 o 
  -8   6  10       29.10       37.07      5.76 o 
  -7   6  10       22.69       30.93      5.43 o 
  -6   6  10        0.20        0.29      3.53 o 
  -5   6  10       51.48       41.98      6.71 o 
  -4   6  10        7.85        9.05      4.44 o 
  -3   6  10       15.45       21.75      5.04 o 
  -2   6  10        3.85        3.46      4.46 o 
  -1   6  10       72.95       75.08      6.09 o 
   0   6  10      147.87      137.59      6.90 o 
   1   6  10       13.16        7.06      4.37 o 
   2   6  10       16.28       18.32      5.08 o 
   3   6  10        1.81        2.92      4.09 o 
   4   6  10       15.42       11.51      4.89 o 
   5   6  10       29.89       30.92      5.99 o 
   6   6  10        1.91        5.91      4.49 o 
   7   6  10       36.76       36.56      6.38 o 
   8   6  10        8.11        3.52      4.84 o 
   9   6  10       11.85        6.55      5.21 o 
  10   6  10       12.38       16.76      7.37 o 
  11   6  10       19.34       17.82      7.69 o 
 -10   7  10        0.15        2.58      5.22 o 
  -9   7  10       12.00        8.42      4.98 o 
  -8   7  10        0.83       -0.93      4.19 o 
  -7   7  10       13.59       17.90      4.98 o 
  -6   7  10       14.20       17.85      4.84 o 
  -5   7  10        8.97       11.58      5.13 o 
  -4   7  10       37.64       54.69      7.25 o 
  -3   7  10        1.00       -3.16      3.71 o 
  -1   7  10       17.75       27.43     10.23 o 
   0   7  10        1.65        3.73      8.12 o 
   1   7  10       54.90       44.38      8.28 o 
   2   7  10        2.37       -4.41      4.41 o 
   3   7  10       28.39       29.79      7.55 o 
   4   7  10        5.74       10.03      5.93 o 
   5   7  10        7.42        8.46      5.84 o 
   6   7  10       23.16       29.92     12.58 o 
   7   7  10        2.39       -4.08      4.79 o 
   8   7  10       10.97       17.20      5.97 o 
   9   7  10        5.11        0.71      5.47 o 
  -7   8  10        3.93        5.98      5.62 o 
  -6   8  10        0.10        3.49      4.89 o 
  -5   8  10        5.16        9.09      9.58 o 
  -4   8  10        1.62        4.55      9.09 o 
  -3   8  10       19.34       23.38     11.04 o 
  -2   8  10        0.47        1.79      8.44 o 
  -1   8  10       15.32       21.43     10.23 o 
   0   8  10        6.48        6.23     11.53 o 
   1   8  10        1.43        4.04      5.99 o 
   2   8  10        6.75        7.33      6.82 o 
   3   8  10        1.39        0.29      5.68 o 
   4   8  10        4.05        4.26      5.89 o 
   5   8  10       26.45       37.08      8.72 o 
   6   8  10       10.12        5.87      6.43 o 
 -15   1  11        0.10       -5.10      5.10 o 
 -14   1  11       12.57        6.99      5.85 o 
 -13   1  11        0.14        3.71      5.31 o 
 -12   1  11       33.05       40.69      6.64 o 
 -11   1  11        5.24        6.51      3.01 o 
 -10   1  11       17.28       12.71      3.20 o 
  -9   1  11       21.65       25.07      3.55 o 
  -8   1  11       11.90       13.18      3.03 o 
  -7   1  11       17.14       16.16      3.09 o 
  -6   1  11        8.55       10.44      2.78 o 
  -5   1  11       99.27       95.65      5.18 o 
  -4   1  11      140.90      144.72      5.81 o 
  -3   1  11       41.57       45.55      4.31 o 
  -2   1  11       13.22       11.29      3.09 o 
  -1   1  11       90.49       84.95      4.44 o 
   0   1  11       27.29       24.61      2.89 o 
   1   1  11       55.45       58.73      3.77 o 
   2   1  11       45.59       43.91      3.36 o 
   3   1  11        2.53        2.25      2.62 o 
   4   1  11      165.84      167.96      6.42 o 
   5   1  11       27.55       26.08      3.66 o 
   6   1  11       13.57       11.49      3.04 o 
   7   1  11        0.27        2.28      2.69 o 
   8   1  11       14.57       11.29      4.61 o 
   9   1  11       16.92       21.76      4.47 o 
  10   1  11        0.28        3.34      3.68 o 
  11   1  11        6.21        6.77      4.02 o 
  12   1  11        8.79        9.89      4.35 o 
  13   1  11        0.48        1.03      4.21 o 
  14   1  11        0.85        0.19      4.09 o 
 -15   2  11        6.79        8.92      6.45 o 
 -14   2  11        0.17        3.16      5.61 o 
 -13   2  11       53.94       57.24      9.09 o 
 -12   2  11       30.20       40.64      6.65 o 
 -11   2  11       14.74       18.95      5.28 o 
 -10   2  11       62.47       67.71      5.40 o 
  -9   2  11        0.00        0.19      2.64 o 
  -8   2  11      128.25      147.71      6.33 o 
  -7   2  11       44.22       56.34      4.55 o 
  -6   2  11       28.85       33.26      3.70 o 
  -5   2  11       15.07       14.86      3.08 o 
  -4   2  11       59.51       55.13      4.27 o 
  -3   2  11      253.06      265.12      8.01 o 
  -2   2  11      160.64      147.79      5.02 o 
  -1   2  11       34.94       39.79      4.76 o 
   0   2  11      340.79      358.17      8.87 o 
   1   2  11        5.49        9.74      2.76 o 
   2   2  11       51.30       45.54      4.68 o 
   3   2  11       24.10       29.80      4.04 o 
   4   2  11       19.93       21.80      3.78 o 
   5   2  11       35.42       31.12      4.12 o 
   6   2  11        4.41        4.95      3.03 o 
   7   2  11        0.40       -1.29      2.81 o 
   8   2  11        0.11        0.94      3.07 o 
   9   2  11       32.14       24.17      4.31 o 
  10   2  11       83.60       78.86      7.55 o 
  11   2  11       53.07       56.02      6.83 o 
  12   2  11        0.58        1.24      4.53 o 
  13   2  11       12.64       21.22      5.70 o 
  14   2  11        0.75       -0.62      6.19 o 
 -15   3  11        0.35        1.30      8.44 o 
 -14   3  11       18.44       21.29      7.23 o 
 -13   3  11        9.03       15.86      6.82 o 
 -12   3  11       32.49       37.20      8.21 o 
 -11   3  11       58.46       66.43      7.65 o 
 -10   3  11        1.68       -2.87      3.77 o 
  -9   3  11       53.46       59.50      5.15 o 
  -8   3  11        1.94        2.22      2.76 o 
  -7   3  11       77.73       91.28      5.51 o 
  -6   3  11        3.00        5.13      2.77 o 
  -5   3  11       10.28        6.70      2.82 o 
  -4   3  11       50.13       51.62      4.71 o 
  -3   3  11       10.67        9.99      3.23 o 
  -2   3  11        3.74        2.90      3.11 o 
  -1   3  11      107.31      116.54      6.48 o 
   0   3  11        4.01        6.51      3.35 o 
   1   3  11      382.56      353.10      9.52 o 
   2   3  11       12.93        5.93      3.08 o 
   3   3  11       25.70       22.92      3.34 o 
   4   3  11        0.12       -1.89      2.61 o 
   5   3  11       17.68       15.71      3.40 o 
   6   3  11       66.20       73.33      5.59 o 
   7   3  11        0.20        0.33      2.88 o 
   8   3  11       58.73       61.06      5.61 o 
   9   3  11        3.39        2.61      3.34 o 
  10   3  11        1.18       -1.29      3.14 o 
  11   3  11        9.04       10.63      4.64 o 
  12   3  11        6.13        5.82      4.62 o 
  13   3  11        5.52        7.14      4.86 o 
  14   3  11        5.31        8.83      6.35 o 
 -14   4  11        0.46       -5.68      8.44 o 
 -13   4  11       16.61       14.33      8.60 o 
 -12   4  11       26.47       15.51      6.59 o 
 -11   4  11        2.29        1.46      4.50 o 
 -10   4  11        5.40        5.02      4.55 o 
  -9   4  11        3.17        6.65      3.60 o 
  -8   4  11        0.34        2.59      3.33 o 
  -7   4  11       62.00       80.11      5.82 o 
  -6   4  11        0.08        3.02      2.88 o 
  -5   4  11      145.09      160.97      8.21 o 
  -4   4  11       22.53       26.80      4.57 o 
  -3   4  11      216.35      230.38      8.62 o 
  -2   4  11       36.88       34.97      4.49 o 
  -1   4  11       86.50       82.13      5.78 o 
   0   4  11        8.56        7.90      3.18 o 
   1   4  11        9.45        5.69      2.61 o 
   2   4  11        5.91        6.65      2.75 o 
   3   4  11        4.52        3.32      2.49 o 
   4   4  11        3.46        1.50      2.35 o 
   5   4  11        0.10        2.79      2.50 o 
   6   4  11        6.89        8.56      2.77 o 
   7   4  11       28.86       34.09      4.47 o 
   8   4  11       14.79       14.34      3.86 o 
   9   4  11       13.29       17.45      4.03 o 
  10   4  11        5.41        5.16      3.62 o 
  11   4  11        0.00       -2.35      3.48 o 
  12   4  11       16.20       23.55      5.68 o 
  13   4  11        6.15        6.17      8.60 o 
 -13   5  11        0.02       -2.11      8.44 o 
 -12   5  11        0.83        0.65      5.43 o 
 -11   5  11        4.88        1.68      5.25 o 
 -10   5  11        0.02       -3.87      3.87 o 
  -9   5  11        1.90       -0.95      4.12 o 
  -8   5  11        0.01       -1.30      3.26 o 
  -7   5  11       21.86       22.98      5.13 o 
  -6   5  11       18.38       24.56      4.99 o 
  -5   5  11        3.05        4.10      4.40 o 
  -4   5  11        0.01        1.12      3.64 o 
  -3   5  11        1.36        2.47      3.09 o 
  -2   5  11        9.07       13.17      3.52 o 
  -1   5  11       15.61       13.27      3.43 o 
   0   5  11        9.64        9.72      3.22 o 
   1   5  11       29.37       24.69      3.46 o 
   2   5  11        0.02       -2.28      2.28 o 
   3   5  11        2.44       -0.72      2.33 o 
   4   5  11        0.52       -1.86      2.93 o 
   5   5  11        0.00        2.58      3.93 o 
   6   5  11       25.98       23.15      5.46 o 
   7   5  11        4.28       10.36      5.08 o 
   8   5  11       15.05       20.74      5.71 o 
   9   5  11        0.44        2.37      4.60 o 
  10   5  11       33.11       34.35      6.93 o 
  11   5  11        0.05       -1.07      5.17 o 
 -11   6  11        0.21        1.59      5.61 o 
 -10   6  11        2.23       -3.07      5.18 o 
  -9   6  11        0.73        1.29      4.45 o 
  -8   6  11        4.12        2.26      4.39 o 
  -7   6  11        1.28        0.33      3.94 o 
  -6   6  11        8.65       14.15      4.64 o 
  -5   6  11        0.43        2.11      4.40 o 
  -4   6  11        5.22       -0.41      4.14 o 
  -3   6  11        1.76       -0.56      3.71 o 
  -2   6  11        3.21        4.60      3.88 o 
  -1   6  11        0.85       -2.82      3.06 o 
   0   6  11        2.38        0.36      5.27 o 
   1   6  11        7.70        2.92      4.14 o 
   2   6  11        8.40        5.90      4.50 o 
   3   6  11        0.00       -0.25      4.05 o 
   4   6  11        2.70        2.32      4.34 o 
   5   6  11        0.01        0.13      4.05 o 
   6   6  11        0.00       -2.13      4.37 o 
   7   6  11        0.39        2.20      4.83 o 
   8   6  11        0.34        0.94      5.11 o 
   9   6  11        0.46       -4.68      5.03 o 
  10   6  11        2.33        5.79      6.73 o 
  -8   7  11        1.10        2.61      5.43 o 
  -7   7  11        1.34       -0.47      4.71 o 
  -6   7  11        1.37       -4.28      4.47 o 
  -5   7  11        0.01        2.24      4.55 o 
  -4   7  11        0.04        0.32      8.12 o 
  -3   7  11        0.36       -3.90      7.79 o 
  -2   7  11        0.28       -2.43      7.30 o 
  -1   7  11        7.18        3.25      8.12 o 
   0   7  11        1.36       -0.22      5.02 o 
   1   7  11        2.23        3.73      5.43 o 
   2   7  11        3.57        2.48      5.78 o 
   3   7  11        0.09       -0.09      5.22 o 
   4   7  11        3.06       -2.12      5.44 o 
   5   7  11        8.16        6.59      5.46 o 
   6   7  11        0.15       -1.31      6.66 o 
   7   7  11        0.12       -0.86      5.03 o 
  -4   8  11        2.61        2.76      9.58 o 
  -3   8  11       25.59       37.17     12.99 o 
  -2   8  11        2.38        5.52      9.41 o 
  -1   8  11       14.70       19.32     11.04 o 
   0   8  11       15.13       21.50      7.25 o 
   1   8  11        0.50        3.13      6.19 o 
   2   8  11        0.51        0.12      6.13 o 
   3   8  11        0.56       -2.33      5.87 o 
 -14   0  12        1.18        3.73      8.12 o 
 -13   0  12       30.29       51.13     12.34 o 
 -12   0  12       11.31       30.68     10.39 o 
 -11   0  12        0.03       -1.61      5.11 o 
 -10   0  12       39.50       47.28      7.68 o 
  -9   0  12       40.80       43.27      6.11 o 
  -8   0  12       60.38       53.48      6.52 o 
  -7   0  12      149.80      145.95      8.92 o 
  -6   0  12       12.84        7.04      4.07 o 
  -5   0  12        0.46       -0.72      3.47 o 
  -4   0  12        7.83        4.36      3.81 o 
  -3   0  12      263.58      242.25     14.86 o 
  -2   0  12      336.68      320.29     12.85 o 
  -1   0  12        0.01       -1.27      3.29 o 
   0   0  12       98.58       92.45      6.77 o 
   1   0  12      218.26      233.70      9.19 o 
   2   0  12       59.41       73.81      8.81 o 
   3   0  12      237.09      241.75     12.94 o 
   4   0  12        1.96        6.00      5.11 o 
   5   0  12      106.68      101.41     10.39 o 
   6   0  12       34.00       26.11      6.53 o 
   7   0  12        4.89        4.62      5.11 o 
   8   0  12        4.14       -1.42      4.92 o 
   9   0  12       52.95       45.79      8.18 o 
  10   0  12       87.71       81.83     10.22 o 
  11   0  12       50.53       75.78     12.34 o 
  12   0  12        5.42       13.15      7.19 o 
  13   0  12        3.33        4.43      6.24 o 
 -14   1  12        7.96       17.04      9.90 o 
 -13   1  12        2.91        4.23      5.54 o 
 -12   1  12       22.72       21.32      6.94 o 
 -11   1  12       37.67       47.49      8.19 o 
 -10   1  12        0.04       -1.44      3.35 o 
  -9   1  12       45.38       49.07      4.61 o 
  -8   1  12       30.03       32.05      3.98 o 
  -7   1  12        1.21        4.23      2.73 o 
  -6   1  12       32.26       37.26      4.11 o 
  -5   1  12       11.77       13.69      3.13 o 
  -4   1  12        1.31       -1.41      2.43 o 
  -3   1  12       14.97       15.74      3.15 o 
  -2   1  12       68.41       67.61      5.34 o 
  -1   1  12      257.57      260.30     10.48 o 
   0   1  12        0.84       -1.41      2.67 o 
   1   1  12      139.86      140.34      6.34 o 
   2   1  12      101.36      105.97      5.78 o 
   3   1  12        4.40        1.99      2.77 o 
   4   1  12       25.46       30.50      3.88 o 
   5   1  12       10.42        7.87      3.65 o 
   6   1  12        6.33        7.06      3.66 o 
   7   1  12        8.38       10.67      3.79 o 
   8   1  12        0.33        0.43      3.35 o 
   9   1  12        6.21        0.84      3.69 o 
  10   1  12        2.72        1.71      3.88 o 
  11   1  12       70.46       73.52      7.16 o 
  12   1  12       36.15       43.98      6.21 o 
  13   1  12        0.01        0.19      4.29 o 
 -13   2  12        2.60       -0.29      5.62 o 
 -12   2  12        9.17       10.97      6.26 o 
 -11   2  12        0.00        3.00      5.80 o 
 -10   2  12        5.99        9.73      4.17 o 
  -9   2  12        0.16       -1.93      2.77 o 
  -8   2  12        1.27        2.06      2.82 o 
  -7   2  12        1.86        2.42      2.86 o 
  -6   2  12        6.85        6.60      2.86 o 
  -5   2  12        6.52        5.85      2.84 o 
  -4   2  12        2.35        1.74      2.69 o 
  -3   2  12        0.01       -0.07      2.86 o 
  -2   2  12       21.84       23.45      3.90 o 
  -1   2  12       24.03       25.08      3.98 o 
   0   2  12      132.94      128.16      5.71 o 
   1   2  12        5.09        1.97      2.62 o 
   2   2  12        2.35        0.37      2.64 o 
   3   2  12        7.34        7.55      2.93 o 
   4   2  12        5.73        1.93      2.78 o 
   5   2  12       19.27       19.60      3.59 o 
   6   2  12        0.57       -0.13      2.81 o 
   7   2  12       24.38       23.22      4.62 o 
   8   2  12        2.20        0.67      3.56 o 
   9   2  12        4.15        4.25      3.86 o 
  10   2  12        5.01        2.34      4.17 o 
  11   2  12        0.14        2.78      4.19 o 
  12   2  12       11.54       17.00      5.08 o 
  13   2  12       16.49       23.52      6.40 o 
 -13   3  12        0.71        4.65      6.19 o 
 -12   3  12        0.02        9.95      6.48 o 
 -11   3  12       12.54       20.38      7.13 o 
 -10   3  12        0.46        0.81      5.17 o 
  -9   3  12       14.25       14.60      3.90 o 
  -8   3  12       10.69        8.53      3.30 o 
  -7   3  12        0.00       -0.41      2.80 o 
  -6   3  12       25.01       33.17      4.14 o 
  -5   3  12        2.51        3.23      2.88 o 
  -4   3  12       19.33       16.90      3.74 o 
  -3   3  12      219.66      233.20      8.17 o 
  -2   3  12       10.12       12.17      3.58 o 
  -1   3  12        1.61        2.24      3.08 o 
   0   3  12        0.88       -0.02      2.58 o 
   1   3  12        0.49        2.71      2.71 o 
   2   3  12        6.62        5.14      2.81 o 
   3   3  12        3.24        0.53      3.58 o 
   4   3  12        0.02       -0.57      2.85 o 
   5   3  12        0.01        4.01      3.56 o 
   6   3  12        0.01       -1.64      2.91 o 
   7   3  12        0.44       -2.39      3.03 o 
   8   3  12        2.58        0.38      3.91 o 
   9   3  12        2.72        1.56      3.97 o 
  10   3  12       11.29       20.94      5.45 o 
  11   3  12        7.59        8.04      4.97 o 
  12   3  12        0.52        2.78      5.65 o 
 -12   4  12        4.29        7.26      6.17 o 
 -11   4  12        0.12       -0.15      5.42 o 
 -10   4  12        4.37       10.37      5.87 o 
  -9   4  12        2.55        1.80      5.18 o 
  -8   4  12        1.50        0.38      3.63 o 
  -7   4  12        3.17        1.83      3.49 o 
  -6   4  12        0.44        3.75      3.11 o 
  -5   4  12       18.07       19.64      3.72 o 
  -4   4  12        0.07       -0.41      3.20 o 
  -3   4  12       10.06        7.53      3.76 o 
  -2   4  12       50.71       52.45      5.44 o 
  -1   4  12       15.49       13.46      3.82 o 
   0   4  12        8.10        8.82      3.41 o 
   1   4  12        7.96       11.13      3.10 o 
   2   4  12       13.07       12.34      3.18 o 
   3   4  12       24.68       25.32      3.74 o 
   4   4  12        1.65       -0.71      2.53 o 
   5   4  12        0.99       -0.87      2.56 o 
   6   4  12        4.41        9.78      3.62 o 
   7   4  12        2.20        4.72      3.54 o 
   8   4  12        6.63        6.41      3.76 o 
   9   4  12        0.81       -1.22      4.29 o 
  10   4  12       21.80       20.39      7.57 o 
  11   4  12        3.40        3.08      9.09 o 
 -11   5  12        7.70        5.39      5.85 o 
 -10   5  12       10.31       13.81      6.47 o 
  -9   5  12        0.75       -2.93      4.95 o 
  -8   5  12        1.88        3.04      5.10 o 
  -7   5  12        3.24        5.39      4.46 o 
  -6   5  12       35.37       39.08      6.14 o 
  -5   5  12        0.50        0.02      4.05 o 
  -4   5  12       17.06       14.02      4.76 o 
  -3   5  12        6.40        4.53      3.56 o 
  -2   5  12        0.16       -1.96      3.04 o 
  -1   5  12       21.21       22.56      4.16 o 
   0   5  12        1.84        0.31      2.77 o 
   1   5  12       35.47       25.14      3.79 o 
   2   5  12       15.80       15.38      4.15 o 
   3   5  12        0.78       -2.70      3.77 o 
   4   5  12        0.90        3.59      4.10 o 
   5   5  12        2.01        1.60      4.45 o 
   6   5  12       37.86       48.32      7.33 o 
   7   5  12        4.80        8.34      5.21 o 
   8   5  12       10.29       10.06      5.56 o 
   9   5  12       11.81        4.24      5.48 o 
  10   5  12        0.55       -3.73      8.28 o 
  -9   6  12        5.08       10.65      5.97 o 
  -8   6  12        0.01       -2.54      4.80 o 
  -7   6  12        0.60        2.98      5.18 o 
  -6   6  12        4.24        4.25      5.13 o 
  -5   6  12       24.32       23.20      6.13 o 
  -4   6  12        1.21       -1.26      4.40 o 
  -3   6  12       17.23       24.49      5.97 o 
  -2   6  12       21.60       25.40      7.80 o 
  -1   6  12        1.14        1.39      6.08 o 
   0   6  12       24.97       28.63      6.23 o 
   1   6  12        7.61        9.88      4.99 o 
   2   6  12        5.32        0.85      4.53 o 
   3   6  12       20.51       21.19      5.81 o 
   4   6  12        0.10       -1.91      4.42 o 
   5   6  12        6.02        6.39      5.22 o 
   6   6  12        0.56        1.12      5.08 o 
   7   6  12       60.07       58.29      8.43 o 
  -5   7  12        0.00        2.92      9.09 o 
  -4   7  12       16.64       18.02     10.88 o 
  -3   7  12       15.18        0.97      8.44 o 
  -2   7  12        5.81        3.90      9.25 o 
  -1   7  12       20.47       27.27     11.85 o 
   0   7  12        0.69        1.15      5.91 o 
   1   7  12       13.48       14.23      7.11 o 
   2   7  12        8.82        1.34      5.90 o 
   3   7  12        0.03       -4.14      5.07 o 
   4   7  12        5.04        1.92      5.42 o 
 -12   1  13        0.73       -1.85      5.44 o 
 -11   1  13       20.59       17.38      5.63 o 
 -10   1  13        6.10        6.24      4.20 o 
  -9   1  13       14.48       16.93      4.53 o 
  -8   1  13       22.32       29.71      4.91 o 
  -7   1  13        0.63        0.64      3.15 o 
  -6   1  13       11.92       14.79      3.39 o 
  -5   1  13        3.64        0.72      2.71 o 
  -4   1  13       15.08       13.42      3.32 o 
  -3   1  13        6.40        7.55      3.24 o 
  -2   1  13        1.67        3.79      3.12 o 
  -1   1  13       31.59       34.53      3.88 o 
   0   1  13       42.78       39.64      4.69 o 
   1   1  13       32.20       30.83      4.78 o 
   2   1  13       18.84       21.64      4.32 o 
   3   1  13        0.10        0.67      3.51 o 
   4   1  13        8.19        6.51      3.51 o 
   5   1  13        6.55        7.37      3.74 o 
   6   1  13        0.04        0.69      3.41 o 
   7   1  13        0.49        1.84      3.50 o 
   8   1  13        0.62       -1.07      3.59 o 
   9   1  13        0.58        3.46      4.03 o 
  10   1  13        1.60        0.21      4.10 o 
  11   1  13        3.64        3.67      4.38 o 
 -12   2  13       22.42       29.22     10.88 o 
 -11   2  13        1.47        4.46      6.08 o 
 -10   2  13       47.90       59.97      7.69 o 
  -9   2  13       12.11       11.67      4.34 o 
  -8   2  13        5.96        7.39      3.97 o 
  -7   2  13       18.88       18.05      4.44 o 
  -6   2  13        5.90        3.29      3.30 o 
  -5   2  13       18.86       24.50      3.93 o 
  -4   2  13        9.80       14.60      3.52 o 
  -3   2  13       75.24       75.03      5.84 o 
  -2   2  13       97.09      104.26      6.54 o 
  -1   2  13        9.66       10.94      3.15 o 
   0   2  13       19.98       23.06      3.61 o 
   1   2  13        4.81        4.57      2.87 o 
   2   2  13       21.63       17.94      3.43 o 
   3   2  13       43.31       51.22      5.69 o 
   4   2  13       11.18       10.79      3.80 o 
   5   2  13        0.46        0.46      3.38 o 
   6   2  13        3.20        1.96      3.53 o 
   7   2  13        0.60        1.45      3.57 o 
   8   2  13        2.08        0.09      3.77 o 
   9   2  13        0.04        2.67      4.19 o 
  10   2  13       22.68       21.66      5.88 o 
  11   2  13       16.94       24.48      6.30 o 
 -11   3  13       28.92       45.02      8.84 o 
 -10   3  13        0.86        1.18      5.54 o 
  -9   3  13        3.75        5.18      4.73 o 
  -8   3  13        7.30       15.06      4.44 o 
  -7   3  13        0.89       -1.28      3.60 o 
  -6   3  13       13.84       19.12      4.20 o 
  -5   3  13       17.77       21.71      4.23 o 
  -4   3  13        7.59        7.00      3.22 o 
  -3   3  13       25.69       28.10      4.47 o 
  -2   3  13       76.08       79.93      6.15 o 
  -1   3  13       99.31      103.90      8.04 o 
   0   3  13        0.03        1.89      2.82 o 
   1   3  13       48.04       49.27      4.57 o 
   2   3  13       50.89       59.06      4.78 o 
   3   3  13        3.24        2.02      3.54 o 
   4   3  13       26.83       34.79      4.38 o 
   5   3  13        1.98       -3.73      3.73 o 
   6   3  13        5.86        6.35      4.31 o 
   7   3  13        0.90        4.53      4.31 o 
   8   3  13        2.72       -1.36      4.30 o 
   9   3  13        8.25        7.24      5.13 o 
  10   3  13        0.44       -3.21      5.36 o 
 -10   4  13       13.32       20.07     12.82 o 
  -9   4  13       31.84       33.15      7.86 o 
  -8   4  13       17.24       26.65      5.88 o 
  -7   4  13       17.33       22.73      5.11 o 
  -6   4  13       59.04       61.34      6.47 o 
  -5   4  13       24.32       29.89      4.69 o 
  -4   4  13        0.17       -1.61      3.23 o 
  -3   4  13        6.55       15.38      4.00 o 
  -2   4  13        4.34        6.27      3.56 o 
  -1   4  13       33.72       25.28      4.70 o 
   0   4  13       30.63       26.35      4.23 o 
   1   4  13        1.19        1.79      3.01 o 
   2   4  13        7.72        8.68      3.32 o 
   3   4  13       20.42       16.10      3.63 o 
   4   4  13        2.05       -0.50      2.95 o 
   5   4  13       10.93       13.68      4.07 o 
   6   4  13        1.00        0.62      5.43 o 
   7   4  13       19.93       21.27      7.39 o 
   8   4  13       24.19       28.31      8.13 o 
   9   4  13        0.01        2.60      8.28 o 
  -9   5  13        1.92       -4.70      4.95 o 
  -8   5  13        0.63       -0.92      5.07 o 
  -7   5  13        0.60        0.89      4.39 o 
  -6   5  13        8.31        8.82      4.92 o 
  -5   5  13        0.21       -3.69      3.69 o 
  -4   5  13       10.53       11.49      4.32 o 
  -3   5  13        0.72        4.06      3.86 o 
  -2   5  13       21.80       21.65      4.68 o 
  -1   5  13       13.24       11.18      4.10 o 
   0   5  13        0.07       -1.68      3.66 o 
   1   5  13        3.23        4.24      4.78 o 
   2   5  13        7.88        6.57      4.68 o 
   3   5  13        1.16        0.47      4.50 o 
   4   5  13       19.89       26.35      6.17 o 
   5   5  13        0.68       -2.86      4.71 o 
   6   5  13       15.14       24.41      6.48 o 
   7   5  13        3.04        5.68      9.74 o 
  -6   6  13        0.13       -3.07      4.64 o 
  -5   6  13        3.26       -2.92      4.68 o 
  -4   6  13        3.21        1.79      8.44 o 
  -3   6  13        0.94       -8.28      8.28 o 
  -2   6  13        1.64       -4.06      6.07 o 
  -1   6  13        0.25       -2.17      6.15 o 
   0   6  13        0.00       -1.35      4.75 o 
   1   6  13        1.86        6.57      5.28 o 
   2   6  13        0.33       -4.61      4.61 o 
   3   6  13        0.26       -4.68      4.68 o 
   4   6  13        0.06       -3.93      5.92 o 
 -10   0  14       32.17       42.43     17.29 o 
  -9   0  14       28.94       36.48      7.96 o 
  -8   0  14        0.11       -1.12      4.99 o 
  -7   0  14       23.75       20.13      6.89 o 
  -6   0  14        6.45       11.64      5.99 o 
  -5   0  14        5.05        7.03      5.68 o 
  -4   0  14       31.71       24.74      6.65 o 
  -3   0  14       23.46       23.90      6.74 o 
  -2   0  14       33.91       26.34      7.06 o 
  -1   0  14       30.32       32.14      6.01 o 
   0   0  14       18.26       12.13      6.08 o 
   1   0  14       17.66       13.57      6.08 o 
   2   0  14       21.17       20.15      6.59 o 
   3   0  14       93.47       92.64     10.51 o 
   4   0  14       18.63       16.76      6.38 o 
   5   0  14        0.13        3.91      5.48 o 
   6   0  14        7.12        9.99      7.22 o 
   7   0  14        1.14        2.08      5.21 o 
   8   0  14        7.94        5.59      5.89 o 
   9   0  14        0.77       -3.85      5.16 o 
 -10   1  14        4.68        2.41      6.25 o 
  -9   1  14        1.63        2.21      4.04 o 
  -8   1  14        9.79       12.07      4.53 o 
  -7   1  14        2.91        3.38      4.00 o 
  -6   1  14       17.87       14.50      4.43 o 
  -5   1  14       27.00       34.43      5.39 o 
  -4   1  14        3.71        5.04      3.77 o 
  -3   1  14       20.51       26.47      4.91 o 
  -2   1  14        0.06       -1.83      2.95 o 
  -1   1  14       15.82       11.24      3.64 o 
   0   1  14        1.02        4.38      3.36 o 
   1   1  14        9.07       10.55      3.65 o 
   2   1  14       28.74       35.94      5.29 o 
   3   1  14        1.93       -0.12      3.60 o 
   4   1  14       17.29       22.22      4.75 o 
   5   1  14       15.82       17.14      4.56 o 
   6   1  14        0.13        1.85      3.74 o 
   7   1  14        9.13       10.92      4.41 o 
   8   1  14        1.24       -2.90      3.73 o 
   9   1  14        2.98       -1.12      4.08 o 
 -10   2  14        1.69        1.53      5.69 o 
  -9   2  14        0.58       -0.02      4.66 o 
  -8   2  14        0.01       -0.95      3.70 o 
  -7   2  14        0.20        1.67      3.71 o 
  -6   2  14        0.00        0.41      3.73 o 
  -5   2  14       35.13       37.19      5.55 o 
  -4   2  14       32.31       31.87      5.28 o 
  -3   2  14        0.02       -0.46      3.55 o 
  -2   2  14        9.36        7.42      3.59 o 
  -1   2  14       10.76       10.23      3.72 o 
   0   2  14       18.38       14.42      3.87 o 
   1   2  14       14.03       17.40      3.97 o 
   2   2  14       15.81       16.69      4.09 o 
   3   2  14       27.05       27.65      5.02 o 
   4   2  14        0.01        3.70      3.83 o 
   5   2  14        1.12        0.00      3.65 o 
   6   2  14        1.20       -0.12      3.56 o 
   7   2  14        1.70       -2.78      3.66 o 
   8   2  14       14.78       23.00      5.27 o 
   9   2  14        6.96        8.87      5.42 o 
  -9   3  14        7.17       13.64      6.91 o 
  -8   3  14        3.39        3.44      4.34 o 
  -7   3  14       29.80       30.17      6.41 o 
  -6   3  14        0.14        2.18      3.98 o 
  -5   3  14        0.12        0.30      4.55 o 
  -4   3  14        0.22        0.61      3.89 o 
  -3   3  14        0.62        0.21      3.65 o 
  -2   3  14        0.29        1.65      3.39 o 
  -1   3  14        9.34        9.24      3.43 o 
   0   3  14       14.30       13.59      3.92 o 
   1   3  14        5.77        3.23      3.38 o 
   2   3  14        2.59        1.26      3.37 o 
   3   3  14        0.07        1.29      3.30 o 
   4   3  14        3.63        5.04      3.50 o 
   5   3  14        0.19       -1.06      3.21 o 
   6   3  14        7.90        7.56      4.47 o 
   7   3  14        2.97        6.05      5.01 o 
   8   3  14        0.75       -4.30      4.42 o 
  -8   4  14        0.24       -5.56      6.17 o 
  -7   4  14        0.10        0.16      4.58 o 
  -6   4  14        5.41        5.30      4.49 o 
  -5   4  14        2.45        4.55      4.01 o 
  -4   4  14        0.21       -3.82      3.82 o 
  -3   4  14        4.05        4.49      4.13 o 
  -2   4  14       24.91       22.52      4.55 o 
  -1   4  14        4.66        5.32      3.37 o 
   0   4  14        9.73        6.60      3.47 o 
   1   4  14        3.51       -1.36      3.02 o 
   2   4  14        0.60        1.71      3.65 o 
   3   4  14        1.74        0.92      5.74 o 
   4   4  14        6.64       12.66      7.04 o 
   5   4  14        0.46       -6.01      6.82 o 
   6   4  14        1.35        1.46      9.25 o 
  -5   5  14        1.02       -1.44      4.54 o 
  -4   5  14        1.69        3.51      4.90 o 
  -3   5  14        0.02       -4.45      4.45 o 
  -2   5  14       22.07       23.95      6.91 o 
  -1   5  14       38.27       46.51      7.68 o 
   0   5  14       17.67       20.06      6.42 o 
   1   5  14        2.31        6.55      6.55 o 
   2   5  14       25.63       38.85      8.85 o 
   3   5  14        0.37       -2.66      5.73 o 
  -8   1  15        5.71        9.70      6.36 o 
  -7   1  15        3.03       -1.47      4.71 o 
  -6   1  15        1.71        1.37      4.02 o 
  -5   1  15        2.73        1.65      3.90 o 
  -4   1  15        2.47        5.16      3.95 o 
  -3   1  15        7.06        4.18      4.09 o 
  -2   1  15        0.00        0.00      3.86 o 
  -1   1  15        4.53        2.97      4.02 o 
   0   1  15        4.79        3.32      3.75 o 
   1   1  15        0.21        0.36      3.80 o 
   2   1  15        0.49        0.10      3.75 o 
   3   1  15        0.44        4.14      3.93 o 
   4   1  15        2.69        3.81      4.04 o 
   5   1  15        3.57        5.57      4.15 o 
   6   1  15        0.15        2.61      4.05 o 
  -7   2  15       11.35       14.49      5.62 o 
  -6   2  15        9.19       16.41      5.62 o 
  -5   2  15        0.21        1.10      4.08 o 
  -4   2  15        3.97        4.95      4.33 o 
  -3   2  15        0.23        2.26      3.92 o 
  -2   2  15        9.83        9.50      4.42 o 
  -1   2  15        0.27       -0.75      3.67 o 
   0   2  15        6.54       11.35      4.61 o 
   1   2  15        5.74        7.48      4.47 o 
   2   2  15        1.18        1.76      3.97 o 
   3   2  15        7.77        7.50      4.35 o 
   4   2  15        8.37        7.28      4.23 o 
   5   2  15        0.74       -2.38      4.40 o 
  -5   3  15        7.07       16.55      5.66 o 
  -4   3  15        5.79        9.26      5.41 o 
  -3   3  15       10.83       10.75      5.81 o 
  -2   3  15        0.63       -1.95      4.43 o 
  -1   3  15       37.16       45.87      6.28 o 
   0   3  15        8.80       11.84      5.55 o 
   1   3  15       14.99       13.73      5.46 o 
   2   3  15       16.75       14.71      5.45 o 
   3   3  15        0.00       -0.92      4.43 o 
   4   3  15       10.64       12.75      5.13 o 
  -1   4  15        2.26        3.44     10.15 o 
  -2   0  16       18.29       27.43     11.20 o 
  -1   0  16       12.75       19.15     10.55 o 
   0   0  16        0.14       -2.84      5.62 o 
                                                 
